# Supplementary material for: (Z)-3-(1-Benzofuran-2-yl)-2-(3,4,5-tri­meth­oxy­phen­yl)acrylonitrile
Source: Acta Crystallogr Sect E Struct Rep Online. 2012 Feb 17;68(Pt 3):o731. doi: 10.1107/S1600536812005831 (PMC3295502; doi:10.1107/S1600536812005831)
Supplement: Supplementary file 1 [file e-68-0o731-sup1.cif]

##############################################################################
#                                                                            #
# This CIF contains the data in a paper accepted for publication in          #
# Acta Crystallographica Section E. It conforms to the requirements of       #
# Notes for Authors for Acta Crystallographica Section E, and has been       #
# peer reviewed under the auspices of the IUCr Commission on Journals.       #
#                                                                            #
# Full details of the Crystallographic Information File format               #
# are given in the paper "The Crystallographic Information File (CIF):       #
# a New Standard Archive File for Crystallography" by S. R. Hall, F. H.      #
# Allen and I. D. Brown [Acta Cryst. (1991), A47, 655-685].                  #
#                                                                            #
# The current version of the core CIF dictionary is obtainable from          #
# ftp://ftp.iucr.org/pub/cif_core.dic.                                       #
#                                                                            #
# Software is freely available for graphical display of the structure(s)     #
# in this CIF. For information consult the CIF software page                 #
# http://www.iucr.org/resources/cif/software.                                #
#                                                                            #
# This file may be used for bona fide research purposes within the           #
# scientific community so long as proper attribution is given to the journal # 
# article from which it was obtained.                                        #
#                                                                            #
##############################################################################
data_global
_audit_creation_method     'SHELXL97 CIF, edited IUCr template'
_journal_date_recd_electronic     2011-11-04
_journal_date_accepted     2012-02-09
_journal_name_full     'Acta Crystallographica, Section E'
_journal_year     2012
_journal_volume     68
_journal_issue      3
_journal_page_first     o731
_journal_page_last     o731
_journal_paper_category     QO
_journal_paper_doi     10.1107/S1600536812005831
_journal_coeditor_code     HG5136
_publ_contact_author_name     'Dr P.A. Crooks'
_publ_contact_author_address
;
Dept. of Pharm. Sciences
College of Pharmacy
University of Arkansas for Medical Sciences
Little Rock, AR 72205
USA
;
_publ_contact_author_email     'pacrooks@uams.edu'
_publ_contact_author_fax     '501 686 6057'
_publ_contact_author_phone     '501 686 6495'
_publ_section_title
;
(<i>Z</i>)-3-(1-Benzofuran-2-yl)-2-(3,4,5-trimethoxyphenyl)acrylonitrile
;
loop_
    _publ_author_name
    _publ_author_address
    'Narsimha Reddy Penthala'
;
Department of Pharmaceutical Sciences
College of Pharmacy
University of Arkansas for Medical Sciences
Little Rock, AR 72205
USA
;
    'Parkin, Sean'
;
Department of Chemistry
University of Kentucky
Lexington
KY 40506
USA
;
    'Crooks, Peter A.'
;
Department of Pharmaceutical Sciences
College of Pharmacy
University of Arkansas for Medical Sciences
Little Rock, AR 72205
USA
;
data_I
_audit_creation_method     SHELXL-97
_chemical_name_systematic
;
(<i>Z</i>)-3-(1-Benzofuran-2-yl)-2-(3,4,5-trimethoxyphenyl)acrylonitrile
;
_chemical_name_common     ?
_chemical_formula_moiety     'C20 H17 N O4'
_chemical_formula_sum     'C20 H17 N O4'
_chemical_formula_iupac     'C20 H17 N O4'
_chemical_formula_weight     335.35
_chemical_melting_point     ?
_symmetry_cell_setting     monoclinic
_symmetry_space_group_name_H-M     'C 2/c'
_symmetry_space_group_name_Hall     '-C 2yc'
loop_
    _symmetry_equiv_pos_as_xyz
    'x, y, z'
    '-x, y, -z+1/2'
    'x+1/2, y+1/2, z'
    '-x+1/2, y+1/2, -z+1/2'
    '-x, -y, -z'
    'x, -y, z-1/2'
    '-x+1/2, -y+1/2, -z'
    'x+1/2, -y+1/2, z-1/2'
_cell_length_a     28.0892(5)
_cell_length_b     6.95550(10)
_cell_length_c     20.0908(4)
_cell_angle_alpha     90.00
_cell_angle_beta     122.6780(10)
_cell_angle_gamma     90.00
_cell_volume     3303.93(10)
_cell_formula_units_Z     8
_cell_measurement_reflns_used     4101
_cell_measurement_theta_min     1.00
_cell_measurement_theta_max     27.48
_cell_measurement_temperature     90.0(2)
_exptl_crystal_description     block
_exptl_crystal_colour     yellow
_exptl_crystal_size_max     0.24
_exptl_crystal_size_mid     0.20
_exptl_crystal_size_min     0.14
_exptl_crystal_density_diffrn     1.348
_exptl_crystal_density_meas     ?
_exptl_crystal_density_method     'not measured'
_exptl_crystal_F_000     1408
_exptl_absorpt_coefficient_mu     0.094
_exptl_absorpt_correction_type     none
_exptl_absorpt_process_details     ?
_exptl_absorpt_correction_T_min     ?
_exptl_absorpt_correction_T_max     ?
_exptl_special_details     ?
_diffrn_ambient_temperature     90.0(2)
_diffrn_radiation_type     MoK\a
_diffrn_radiation_wavelength     0.71073
_diffrn_radiation_source     'fine-focus sealed tube'
_diffrn_radiation_monochromator     'graphite'
_diffrn_measurement_device_type     'Nonius KappaCCD'
_diffrn_measurement_method     '\w scans at fixed \c = 55\%'
_diffrn_detector_area_resol_mean     9.1
_diffrn_reflns_number     26416
_diffrn_reflns_av_R_equivalents     0.0850
_diffrn_reflns_av_sigmaI/netI     0.0708
_diffrn_reflns_theta_min     1.72
_diffrn_reflns_theta_max     27.50
_diffrn_reflns_theta_full     27.50
_diffrn_measured_fraction_theta_max     1.000
_diffrn_measured_fraction_theta_full     1.000
_diffrn_reflns_limit_h_min     -35
_diffrn_reflns_limit_h_max     36
_diffrn_reflns_limit_k_min     -8
_diffrn_reflns_limit_k_max     9
_diffrn_reflns_limit_l_min     -26
_diffrn_reflns_limit_l_max     25
_diffrn_standards_number     0
_diffrn_standards_interval_count     .
_diffrn_standards_interval_time     .
_diffrn_standards_decay_%     ?
_refine_special_details
;
Refinement of <i>F</i>^2^ against all reflections. The weighted <i>R</i>-value
<i>wR</i> and goodness of fit <i>S</i> are based on <i>F</i>^2^. Conventional
<i>R</i>-values <i>R</i> are based on <i>F</i>, with <i>F</i> set to zero for
negative <i>F</i>^2^. The threshold expression of <i>F</i>^2^ >
2\s(<i>F</i>^2^) is used only for calculating <i>R</i>-factors(gt) <i>etc</i>.
and is not relevant to the choice of reflections for refinement.
<i>R</i>-values based on <i>F</i>^2^ are statistically about twice as large as
those based on <i>F</i>, and <i>R</i>-values based on ALL data will be even
larger.
;
_reflns_number_total     3790
_reflns_number_gt     2183
_reflns_threshold_expression     I>2\s(I)
_refine_ls_structure_factor_coef     Fsqd
_refine_ls_matrix_type     full
_refine_ls_R_factor_all     0.1203
_refine_ls_R_factor_gt     0.0642
_refine_ls_wR_factor_gt     0.1548
_refine_ls_wR_factor_ref     0.1858
_refine_ls_goodness_of_fit_ref     1.015
_refine_ls_restrained_S_all     1.015
_refine_ls_number_reflns     3790
_refine_ls_number_parameters     229
_refine_ls_number_restraints     0
_refine_ls_hydrogen_treatment     constr
_refine_ls_weighting_scheme     calc
_refine_ls_weighting_details
                 'calc w=1/[\s^2^(Fo^2^)+(0.1061P)^2^] where P=(Fo^2^+2Fc^2^)/3'
_atom_sites_solution_hydrogens     geom
_atom_sites_solution_primary     direct
_atom_sites_solution_secondary     difmap
_refine_ls_shift/su_max     0.000
_refine_ls_shift/su_mean     0.000
_refine_diff_density_max     0.507
_refine_diff_density_min     -0.351
_refine_ls_extinction_method     none
_refine_ls_extinction_coef     ?
loop_
    _atom_type_symbol
    _atom_type_description
    _atom_type_scat_dispersion_real
    _atom_type_scat_dispersion_imag
    _atom_type_scat_source
    'C' 'C' 0.0033 0.0016
                         'International Tables Vol C Tables 4.2.6.8 and 6.1.1.4'
    'H' 'H' 0.0000 0.0000
                         'International Tables Vol C Tables 4.2.6.8 and 6.1.1.4'
    'N' 'N' 0.0061 0.0033
                         'International Tables Vol C Tables 4.2.6.8 and 6.1.1.4'
    'O' 'O' 0.0106 0.0060
                         'International Tables Vol C Tables 4.2.6.8 and 6.1.1.4'
_computing_data_collection     'COLLECT (Nonius, 1998)'
_computing_cell_refinement     'SCALEPACK (Otwinowski & Minor, 1997)'
_computing_data_reduction     'DENZO-SMN (Otwinowski & Minor, 1997)'
_computing_structure_solution     'SHELXS97 (Sheldrick, 2008)'
_computing_structure_refinement     'SHELXL97 (Sheldrick, 2008)'
_computing_molecular_graphics     'XP in SHELXTL (Sheldrick, 2008)'
_computing_publication_material
;
SHELXL97 (Sheldrick, 2008) and local procedures
;
loop_
    _atom_site_type_symbol
    _atom_site_label
    _atom_site_fract_x
    _atom_site_fract_y
    _atom_site_fract_z
    _atom_site_U_iso_or_equiv
    _atom_site_adp_type
    _atom_site_calc_flag
    _atom_site_refinement_flags
    _atom_site_occupancy
    _atom_site_symmetry_multiplicity
    _atom_site_disorder_assembly
    _atom_site_disorder_group
    N N1 0.48054(9) 0.1350(3) 0.63530(12) 0.0314(5) Uani d . 1 1 . .
    O O1 0.54675(6) 0.4633(2) 0.60175(9) 0.0235(4) Uani d . 1 1 . .
    O O2 0.28706(6) 0.8492(2) 0.58677(9) 0.0236(4) Uani d . 1 1 . .
    O O3 0.26167(6) 0.5664(2) 0.65217(9) 0.0241(4) Uani d . 1 1 . .
    O O4 0.33056(7) 0.2610(2) 0.71961(10) 0.0267(4) Uani d . 1 1 . .
    C C1 0.52309(9) 0.6378(3) 0.60312(13) 0.0209(5) Uani d . 1 1 . .
    C C2 0.58856(9) 0.5094(3) 0.58841(12) 0.0205(5) Uani d . 1 1 . .
    C C3 0.62441(10) 0.3797(3) 0.58480(13) 0.0246(6) Uani d . 1 1 . .
    H H3 0.6209 0.2451 0.5890 0.030 Uiso calc R 1 1 . .
    C C4 0.66571(10) 0.4553(3) 0.57475(13) 0.0251(6) Uani d . 1 1 . .
    H H4 0.6916 0.3717 0.5727 0.030 Uiso calc R 1 1 . .
    C C5 0.66959(10) 0.6539(4) 0.56754(13) 0.0261(6) Uani d . 1 1 . .
    H H5 0.6984 0.7025 0.5610 0.031 Uiso calc R 1 1 . .
    C C6 0.63306(10) 0.7803(4) 0.56964(14) 0.0275(6) Uani d . 1 1 . .
    H H6 0.6360 0.9145 0.5637 0.033 Uiso calc R 1 1 . .
    C C7 0.59119(9) 0.7082(3) 0.58073(13) 0.0223(5) Uani d . 1 1 . .
    C C8 0.54814(10) 0.7870(3) 0.59013(13) 0.0238(6) Uani d . 1 1 . .
    H H8 0.5388 0.9192 0.5877 0.029 Uiso calc R 1 1 . .
    C C9 0.47910(9) 0.6394(3) 0.61858(13) 0.0224(5) Uani d . 1 1 . .
    H H9 0.4655 0.7636 0.6198 0.027 Uiso calc R 1 1 . .
    C C10 0.45380(9) 0.4932(3) 0.63175(12) 0.0195(5) Uani d . 1 1 . .
    C C11 0.47002(10) 0.2961(3) 0.63316(13) 0.0227(5) Uani d . 1 1 . .
    C C12 0.40551(9) 0.5193(3) 0.64184(12) 0.0192(5) Uani d . 1 1 . .
    C C13 0.37106(9) 0.6807(3) 0.61109(13) 0.0212(5) Uani d . 1 1 . .
    H H13 0.3796 0.7790 0.5863 0.025 Uiso calc R 1 1 . .
    C C14 0.32409(9) 0.6977(3) 0.61670(12) 0.0194(5) Uani d . 1 1 . .
    C C15 0.31095(9) 0.5540(3) 0.65306(12) 0.0203(5) Uani d . 1 1 . .
    C C16 0.34635(9) 0.3953(3) 0.68529(12) 0.0208(5) Uani d . 1 1 . .
    C C17 0.39355(9) 0.3767(3) 0.68009(13) 0.0217(5) Uani d . 1 1 . .
    H H17 0.4176 0.2678 0.7024 0.026 Uiso calc R 1 1 . .
    C C18 0.29675(10) 0.9924(3) 0.54421(13) 0.0260(6) Uani d . 1 1 . .
    H H18A 0.3342 1.0497 0.5790 0.039 Uiso calc R 1 1 . .
    H H18B 0.2678 1.0926 0.5258 0.039 Uiso calc R 1 1 . .
    H H18C 0.2949 0.9330 0.4986 0.039 Uiso calc R 1 1 . .
    C C19 0.26949(10) 0.6446(4) 0.72368(14) 0.0314(6) Uani d . 1 1 . .
    H H19A 0.2982 0.5697 0.7691 0.047 Uiso calc R 1 1 . .
    H H19B 0.2337 0.6388 0.7211 0.047 Uiso calc R 1 1 . .
    H H19C 0.2819 0.7787 0.7296 0.047 Uiso calc R 1 1 . .
    C C20 0.36866(10) 0.1064(3) 0.75978(14) 0.0260(6) Uani d . 1 1 . .
    H H20A 0.3713 0.0270 0.7216 0.039 Uiso calc R 1 1 . .
    H H20B 0.3549 0.0278 0.7865 0.039 Uiso calc R 1 1 . .
    H H20C 0.4061 0.1578 0.7990 0.039 Uiso calc R 1 1 . .
loop_
    _atom_site_aniso_label
    _atom_site_aniso_U_11
    _atom_site_aniso_U_22
    _atom_site_aniso_U_33
    _atom_site_aniso_U_12
    _atom_site_aniso_U_13
    _atom_site_aniso_U_23
    N1 0.0334(13) 0.0259(13) 0.0429(13) 0.0016(10) 0.0257(11) -0.0004(10)
    O1 0.0229(9) 0.0234(9) 0.0289(9) 0.0020(7) 0.0170(8) -0.0005(7)
    O2 0.0240(9) 0.0228(9) 0.0273(9) 0.0060(7) 0.0161(8) 0.0043(7)
    O3 0.0194(9) 0.0304(10) 0.0251(9) 0.0007(7) 0.0136(7) -0.0019(7)
    O4 0.0247(9) 0.0252(10) 0.0334(9) 0.0018(7) 0.0178(8) 0.0077(7)
    C1 0.0202(12) 0.0174(12) 0.0225(12) 0.0031(10) 0.0100(10) -0.0011(10)
    C2 0.0174(12) 0.0239(13) 0.0198(12) -0.0016(10) 0.0097(10) -0.0023(10)
    C3 0.0281(14) 0.0211(13) 0.0274(13) 0.0042(11) 0.0168(12) -0.0002(10)
    C4 0.0224(13) 0.0326(15) 0.0208(12) 0.0045(11) 0.0121(11) 0.0009(11)
    C5 0.0229(13) 0.0344(15) 0.0248(13) 0.0004(11) 0.0155(11) 0.0016(11)
    C6 0.0293(14) 0.0260(14) 0.0326(14) -0.0035(11) 0.0203(12) -0.0019(11)
    C7 0.0207(12) 0.0231(13) 0.0229(12) 0.0009(10) 0.0118(10) -0.0008(10)
    C8 0.0234(13) 0.0187(13) 0.0285(13) 0.0028(10) 0.0136(11) 0.0001(10)
    C9 0.0206(12) 0.0205(13) 0.0258(13) 0.0027(10) 0.0123(11) -0.0033(10)
    C10 0.0204(12) 0.0186(12) 0.0193(11) 0.0021(10) 0.0107(10) -0.0001(10)
    C11 0.0218(13) 0.0237(14) 0.0273(13) 0.0000(11) 0.0163(11) -0.0001(11)
    C12 0.0180(12) 0.0195(12) 0.0184(11) -0.0021(10) 0.0086(10) -0.0035(10)
    C13 0.0247(13) 0.0192(13) 0.0224(12) -0.0006(10) 0.0144(11) 0.0004(10)
    C14 0.0200(12) 0.0184(12) 0.0181(11) 0.0013(10) 0.0092(10) -0.0016(9)
    C15 0.0183(12) 0.0229(13) 0.0193(12) -0.0008(10) 0.0100(10) -0.0024(10)
    C16 0.0229(13) 0.0195(13) 0.0193(12) -0.0038(10) 0.0109(11) 0.0001(10)
    C17 0.0215(12) 0.0190(13) 0.0204(12) 0.0029(10) 0.0086(10) 0.0027(10)
    C18 0.0267(13) 0.0260(14) 0.0256(13) 0.0037(11) 0.0142(11) 0.0023(11)
    C19 0.0293(14) 0.0412(16) 0.0279(14) 0.0019(12) 0.0181(12) -0.0012(12)
    C20 0.0320(14) 0.0211(13) 0.0271(13) 0.0000(11) 0.0173(12) 0.0045(10)
_geom_special_details
;
All e.s.d.'s (except the e.s.d. in the dihedral angle between two l.s. planes)
are estimated using the full covariance matrix. The cell e.s.d.'s are taken
into account individually in the estimation of e.s.d.'s in distances, angles
and torsion angles; correlations between e.s.d.'s in cell parameters are only
used when they are defined by crystal symmetry. An approximate (isotropic)
treatment of cell e.s.d.'s is used for estimating e.s.d.'s involving l.s.
planes.
;
loop_
    _geom_bond_atom_site_label_1
    _geom_bond_atom_site_label_2
    _geom_bond_site_symmetry_2
    _geom_bond_distance
    _geom_bond_publ_flag
    N1 C11 . 1.154(3) ?
    O1 C2 . 1.376(3) ?
    O1 C1 . 1.391(3) ?
    O2 C14 . 1.371(3) ?
    O2 C18 . 1.431(3) ?
    O3 C15 . 1.377(3) ?
    O3 C19 . 1.438(3) ?
    O4 C16 . 1.370(3) ?
    O4 C20 . 1.421(3) ?
    C1 C8 . 1.356(3) ?
    C1 C9 . 1.428(3) ?
    C2 C3 . 1.383(3) ?
    C2 C7 . 1.397(3) ?
    C3 C4 . 1.384(3) ?
    C3 H3 . 0.9500 ?
    C4 C5 . 1.400(3) ?
    C4 H4 . 0.9500 ?
    C5 C6 . 1.369(3) ?
    C5 H5 . 0.9500 ?
    C6 C7 . 1.403(3) ?
    C6 H6 . 0.9500 ?
    C7 C8 . 1.430(3) ?
    C8 H8 . 0.9500 ?
    C9 C10 . 1.346(3) ?
    C9 H9 . 0.9500 ?
    C10 C11 . 1.440(3) ?
    C10 C12 . 1.487(3) ?
    C12 C13 . 1.390(3) ?
    C12 C17 . 1.402(3) ?
    C13 C14 . 1.388(3) ?
    C13 H13 . 0.9500 ?
    C14 C15 . 1.400(3) ?
    C15 C16 . 1.390(3) ?
    C16 C17 . 1.391(3) ?
    C17 H17 . 0.9500 ?
    C18 H18A . 0.9800 ?
    C18 H18B . 0.9800 ?
    C18 H18C . 0.9800 ?
    C19 H19A . 0.9800 ?
    C19 H19B . 0.9800 ?
    C19 H19C . 0.9800 ?
    C20 H20A . 0.9800 ?
    C20 H20B . 0.9800 ?
    C20 H20C . 0.9800 ?
loop_
    _geom_angle_atom_site_label_1
    _geom_angle_atom_site_label_2
    _geom_angle_atom_site_label_3
    _geom_angle_site_symmetry_1
    _geom_angle_site_symmetry_3
    _geom_angle
    _geom_angle_publ_flag
    C2 O1 C1 . . 105.54(17) ?
    C14 O2 C18 . . 116.95(17) ?
    C15 O3 C19 . . 113.60(17) ?
    C16 O4 C20 . . 116.92(17) ?
    C8 C1 O1 . . 111.17(19) ?
    C8 C1 C9 . . 129.5(2) ?
    O1 C1 C9 . . 119.36(19) ?
    O1 C2 C3 . . 125.5(2) ?
    O1 C2 C7 . . 110.68(19) ?
    C3 C2 C7 . . 123.8(2) ?
    C2 C3 C4 . . 116.8(2) ?
    C2 C3 H3 . . 121.6 ?
    C4 C3 H3 . . 121.6 ?
    C3 C4 C5 . . 120.6(2) ?
    C3 C4 H4 . . 119.7 ?
    C5 C4 H4 . . 119.7 ?
    C6 C5 C4 . . 122.0(2) ?
    C6 C5 H5 . . 119.0 ?
    C4 C5 H5 . . 119.0 ?
    C5 C6 C7 . . 118.8(2) ?
    C5 C6 H6 . . 120.6 ?
    C7 C6 H6 . . 120.6 ?
    C2 C7 C6 . . 118.1(2) ?
    C2 C7 C8 . . 105.4(2) ?
    C6 C7 C8 . . 136.5(2) ?
    C1 C8 C7 . . 107.2(2) ?
    C1 C8 H8 . . 126.4 ?
    C7 C8 H8 . . 126.4 ?
    C10 C9 C1 . . 130.3(2) ?
    C10 C9 H9 . . 114.8 ?
    C1 C9 H9 . . 114.8 ?
    C9 C10 C11 . . 121.9(2) ?
    C9 C10 C12 . . 123.5(2) ?
    C11 C10 C12 . . 114.56(19) ?
    N1 C11 C10 . . 175.8(2) ?
    C13 C12 C17 . . 120.0(2) ?
    C13 C12 C10 . . 120.4(2) ?
    C17 C12 C10 . . 119.6(2) ?
    C14 C13 C12 . . 119.8(2) ?
    C14 C13 H13 . . 120.1 ?
    C12 C13 H13 . . 120.1 ?
    O2 C14 C13 . . 124.0(2) ?
    O2 C14 C15 . . 115.23(19) ?
    C13 C14 C15 . . 120.8(2) ?
    O3 C15 C16 . . 121.12(19) ?
    O3 C15 C14 . . 119.68(19) ?
    C16 C15 C14 . . 119.1(2) ?
    O4 C16 C15 . . 115.57(19) ?
    O4 C16 C17 . . 123.7(2) ?
    C15 C16 C17 . . 120.7(2) ?
    C16 C17 C12 . . 119.7(2) ?
    C16 C17 H17 . . 120.2 ?
    C12 C17 H17 . . 120.2 ?
    O2 C18 H18A . . 109.5 ?
    O2 C18 H18B . . 109.5 ?
    H18A C18 H18B . . 109.5 ?
    O2 C18 H18C . . 109.5 ?
    H18A C18 H18C . . 109.5 ?
    H18B C18 H18C . . 109.5 ?
    O3 C19 H19A . . 109.5 ?
    O3 C19 H19B . . 109.5 ?
    H19A C19 H19B . . 109.5 ?
    O3 C19 H19C . . 109.5 ?
    H19A C19 H19C . . 109.5 ?
    H19B C19 H19C . . 109.5 ?
    O4 C20 H20A . . 109.5 ?
    O4 C20 H20B . . 109.5 ?
    H20A C20 H20B . . 109.5 ?
    O4 C20 H20C . . 109.5 ?
    H20A C20 H20C . . 109.5 ?
    H20B C20 H20C . . 109.5 ?
loop_
    _geom_torsion_atom_site_label_1
    _geom_torsion_atom_site_label_2
    _geom_torsion_atom_site_label_3
    _geom_torsion_atom_site_label_4
    _geom_torsion_site_symmetry_1
    _geom_torsion_site_symmetry_2
    _geom_torsion_site_symmetry_3
    _geom_torsion_site_symmetry_4
    _geom_torsion
    _geom_torsion_publ_flag
    C2 O1 C1 C8 . . . . 0.8(2) ?
    C2 O1 C1 C9 . . . . -177.95(18) ?
    C1 O1 C2 C3 . . . . 178.0(2) ?
    C1 O1 C2 C7 . . . . -0.5(2) ?
    O1 C2 C3 C4 . . . . -176.8(2) ?
    C7 C2 C3 C4 . . . . 1.5(3) ?
    C2 C3 C4 C5 . . . . -0.9(3) ?
    C3 C4 C5 C6 . . . . -0.4(4) ?
    C4 C5 C6 C7 . . . . 1.1(4) ?
    O1 C2 C7 C6 . . . . 177.78(19) ?
    C3 C2 C7 C6 . . . . -0.8(3) ?
    O1 C2 C7 C8 . . . . 0.0(2) ?
    C3 C2 C7 C8 . . . . -178.5(2) ?
    C5 C6 C7 C2 . . . . -0.6(3) ?
    C5 C6 C7 C8 . . . . 176.3(3) ?
    O1 C1 C8 C7 . . . . -0.8(3) ?
    C9 C1 C8 C7 . . . . 177.8(2) ?
    C2 C7 C8 C1 . . . . 0.5(3) ?
    C6 C7 C8 C1 . . . . -176.6(3) ?
    C8 C1 C9 C10 . . . . -179.9(2) ?
    O1 C1 C9 C10 . . . . -1.3(4) ?
    C1 C9 C10 C11 . . . . 0.9(4) ?
    C1 C9 C10 C12 . . . . -175.8(2) ?
    C9 C10 C12 C13 . . . . 23.2(3) ?
    C11 C10 C12 C13 . . . . -153.8(2) ?
    C9 C10 C12 C17 . . . . -159.1(2) ?
    C11 C10 C12 C17 . . . . 23.9(3) ?
    C17 C12 C13 C14 . . . . -1.6(3) ?
    C10 C12 C13 C14 . . . . 176.09(19) ?
    C18 O2 C14 C13 . . . . 3.0(3) ?
    C18 O2 C14 C15 . . . . -175.70(18) ?
    C12 C13 C14 O2 . . . . -178.6(2) ?
    C12 C13 C14 C15 . . . . 0.0(3) ?
    C19 O3 C15 C16 . . . . 85.9(2) ?
    C19 O3 C15 C14 . . . . -98.1(2) ?
    O2 C14 C15 O3 . . . . 4.1(3) ?
    C13 C14 C15 O3 . . . . -174.67(19) ?
    O2 C14 C15 C16 . . . . -179.78(19) ?
    C13 C14 C15 C16 . . . . 1.5(3) ?
    C20 O4 C16 C15 . . . . -174.09(19) ?
    C20 O4 C16 C17 . . . . 7.6(3) ?
    O3 C15 C16 O4 . . . . -3.8(3) ?
    C14 C15 C16 O4 . . . . -179.84(19) ?
    O3 C15 C16 C17 . . . . 174.64(19) ?
    C14 C15 C16 C17 . . . . -1.4(3) ?
    O4 C16 C17 C12 . . . . 178.18(19) ?
    C15 C16 C17 C12 . . . . -0.1(3) ?
    C13 C12 C17 C16 . . . . 1.6(3) ?
    C10 C12 C17 C16 . . . . -176.07(19) ?
