# Supplementary material for: (Z)-3-(1-Benzofuran-2-yl)-2-(3,4,5-tri­meth­oxy­phen­yl)acrylonitrile
Source: Acta Crystallogr Sect E Struct Rep Online. 2012 Feb 17;68(Pt 3):o731. doi: 10.1107/S1600536812005831 (PMC3295502; doi:10.1107/S1600536812005831)
Supplement: Supplementary file 2 [file e-68-0o731-Isup2.hkl]

# 
# h,k,l, Fc-squared, Fo-squared, sigma(Fo-squared) and status flag 
# 
data_I
_shelx_title ' k11028' 
_shelx_refln_list_code          4 
_shelx_F_calc_maximum      498.90 
_exptl_crystal_F_000      1416.00 
_reflns_d_resolution_high  0.7697 
 
loop_ 
 _symmetry_equiv_pos_as_xyz 
 'x, y, z' 
 '-x, y, -z+1/2' 
 'x+1/2, y+1/2, z' 
 '-x+1/2, y+1/2, -z+1/2' 
 '-x, -y, -z' 
 'x, -y, z-1/2' 
 '-x+1/2, -y+1/2, -z' 
 'x+1/2, -y+1/2, z-1/2' 
 
_cell_length_a    28.0892 
_cell_length_b     6.9555 
_cell_length_c    20.0908 
_cell_angle_alpha  90.000 
_cell_angle_beta  122.678 
_cell_angle_gamma  90.000 
 
_shelx_F_squared_multiplier     1.000 
 
loop_ 
 _refln_index_h 
 _refln_index_k 
 _refln_index_l 
 _refln_F_squared_calc 
 _refln_F_squared_meas 
 _refln_F_squared_sigma 
 _refln_observed_status 
   2   0   0      416.29      329.71     12.44 o 
   4   0   0     3826.14     3259.76     49.77 o 
   6   0   0    11194.52    10967.46    167.96 o 
   8   0   0       73.11       87.09     12.44 o 
  10   0   0     1248.56     1063.78     31.10 o 
  12   0   0     2954.12     2917.61     62.21 o 
  14   0   0     9727.47    11434.03    199.07 o 
  16   0   0     4228.65     4765.21    111.98 o 
  18   0   0       75.70       43.55     24.88 o 
  20   0   0     1112.26     1300.17     74.65 o 
  22   0   0     1032.41     1001.57     74.65 o 
  24   0   0     1373.54     1499.24    136.86 o 
  26   0   0     2917.93     3346.85    223.95 o 
  28   0   0     2816.07     3813.42    255.06 o 
  30   0   0       56.72      136.86    155.52 o 
   1   1   0    73147.59    63946.37    804.16 o 
   3   1   0     1638.32     1671.00     19.43 o 
   5   1   0     1575.55     1679.74     21.99 o 
   7   1   0      703.10      681.54     15.55 o 
   9   1   0     4970.44     5265.28     68.43 o 
  11   1   0      683.15      678.31     21.99 o 
  13   1   0        0.12       -6.22     10.35 o 
  15   1   0    15961.57    18881.69    251.95 o 
  17   1   0     1338.51     1481.23     43.99 o 
  19   1   0      296.35      222.38     55.99 o 
  21   1   0     2197.87     2383.61     77.72 o 
  23   1   0        5.69       11.89     59.10 o 
  25   1   0      202.37       85.85    136.86 o 
  27   1   0      323.80      248.38     99.53 o 
  29   1   0      518.48      407.47    114.37 o 
   0   2   0      114.21       97.33     13.20 o 
   2   2   0      298.18      233.66      9.33 o 
   4   2   0     1610.68     1510.32     34.22 o 
   6   2   0     8410.44     8862.81     98.62 o 
   8   2   0     1708.75     1667.30     30.79 o 
  10   2   0        1.97       -6.22     18.66 o 
  12   2   0       23.28        6.22     18.66 o 
  14   2   0        0.32        7.47     21.77 o 
  16   2   0        0.23       15.55     17.60 o 
  18   2   0      186.76      128.16     23.90 o 
  20   2   0     5525.45     6799.01    332.82 o 
  22   2   0       84.09       69.99     41.31 o 
  24   2   0        0.77        3.86     51.06 o 
  26   2   0      736.74      553.26     99.53 o 
  28   2   0      441.99      367.13    132.34 o 
   1   3   0      174.74      146.79     13.20 o 
   3   3   0     4303.18     4865.69     93.31 o 
   5   3   0      732.15      778.21     31.10 o 
   7   3   0     7866.16     9133.02    180.41 o 
   9   3   0      393.33      372.52     27.99 o 
  11   3   0     1427.31     1463.89     38.86 o 
  13   3   0        7.64      -12.44     21.77 o 
  15   3   0      143.04      113.36     17.60 o 
  17   3   0      116.93       57.37     19.43 o 
  19   3   0     1659.71     2212.32     80.50 o 
  21   3   0     3014.91     3758.08    264.39 o 
  23   3   0     1407.65     1516.01    153.06 o 
  25   3   0       55.49      -58.06    108.87 o 
  27   3   0        0.00      -73.06    202.18 o 
   0   4   0       36.96        3.11     26.39 o 
   2   4   0      379.17      336.97     21.99 o 
   4   4   0     1576.13     1636.43     50.60 o 
   6   4   0     1114.56     1220.85     77.76 o 
   8   4   0    12485.79    14132.76    222.69 o 
  10   4   0      383.36      403.10     26.38 o 
  12   4   0      467.01      428.52     29.86 o 
  14   4   0      853.35      842.71     32.01 o 
  16   4   0        5.79        6.22     17.60 o 
  18   4   0        8.88        6.22     29.86 o 
  20   4   0     2283.77     2771.50    140.56 o 
  22   4   0     3192.49     3683.62    258.17 o 
  24   4   0     2087.43     2488.48    212.75 o 
  26   4   0        0.29      -68.91    141.70 o 
   1   5   0     1861.52     2015.92     77.76 o 
   3   5   0      237.98      259.06     25.31 o 
   5   5   0      426.07      368.77     48.80 o 
   7   5   0       97.81       67.95     28.34 o 
   9   5   0      660.98      811.26     47.10 o 
  11   5   0     1233.87     1247.31     53.62 o 
  13   5   0       33.44       44.50     26.38 o 
  15   5   0      819.38      941.69    220.84 o 
  17   5   0      141.71       40.95     52.24 o 
  19   5   0      452.25      450.78     82.20 o 
  21   5   0       52.35        3.91     88.51 o 
  23   5   0     2485.23     3327.91    231.29 o 
  25   5   0      126.04      259.60    304.82 o 
   0   6   0     1617.04     1628.24    174.19 o 
   2   6   0      750.28      799.00     99.53 o 
   4   6   0      523.63      517.93     59.22 o 
   6   6   0      257.86      226.08     68.43 o 
   8   6   0      283.08      295.59     49.77 o 
  10   6   0     1214.03     1269.07     66.74 o 
  12   6   0      458.71      308.67     59.26 o 
  14   6   0        3.63      -15.27     47.79 o 
  16   6   0      627.24      743.29     90.10 o 
  18   6   0       14.68       11.50    202.18 o 
  20   6   0        9.21     -104.28    104.28 o 
  22   6   0       38.55       -8.71    124.23 o 
   1   7   0      639.37      539.09    130.64 o 
   3   7   0      821.45      803.61    174.19 o 
   5   7   0     1768.93     2188.54    438.57 o 
   7   7   0      289.18      336.01    102.64 o 
   9   7   0        1.33       34.21     52.79 o 
  11   7   0      413.76      358.27    202.18 o 
  13   7   0      116.40       -1.44     56.68 o 
  15   7   0       31.17      -61.46     72.48 o 
  17   7   0       39.10      -15.79    149.30 o 
  19   7   0        1.92      -49.98    110.10 o 
   0   8   0     1160.39     1181.97    155.52 o 
   2   8   0      528.41      311.05     87.09 o 
   4   8   0       43.71        6.22     68.43 o 
   6   8   0        2.95      -17.77     74.65 o 
   8   8   0      173.06      177.54    100.78 o 
  10   8   0      271.85      186.32     88.18 o 
  12   8   0       82.80      -83.62     90.87 o 
  14   8   0       19.85       11.04    156.83 o 
   1   9   0       30.82     -111.98    161.74 o 
 -31   1   1       88.49       82.86    130.64 o 
 -29   1   1       11.71      -74.78     74.78 o 
 -27   1   1       75.04      -67.78     67.78 o 
 -25   1   1       68.12       15.55     51.46 o 
 -23   1   1        5.86      -27.73     47.72 o 
 -21   1   1      435.18      383.13     40.44 o 
 -19   1   1        0.34        0.00     21.99 o 
 -17   1   1      273.27      233.50     52.88 o 
 -15   1   1       21.14       15.55     13.20 o 
 -13   1   1     1954.66     2233.32     35.19 o 
 -11   1   1      198.53      168.19     13.20 o 
  -9   1   1      724.74      710.06     24.88 o 
  -7   1   1    23380.76    23191.79    231.63 o 
  -5   1   1      558.88      423.11      8.80 o 
  -3   1   1    13893.18    13250.50    170.04 o 
  -1   1   1      190.26      149.30      4.40 o 
   1   1   1     2321.94     2258.19     26.39 o 
   3   1   1    14637.80    13835.59    134.11 o 
   5   1   1     6277.31     5929.46     74.65 o 
   7   1   1     1640.18     1458.97     26.39 o 
   9   1   1     5953.27     5836.01     70.38 o 
  11   1   1     2273.12     2321.47     49.77 o 
  13   1   1     2975.11     3232.71     54.85 o 
  15   1   1      966.42     1062.46     52.88 o 
  17   1   1       47.44       15.21     24.88 o 
  19   1   1     1986.59     2176.46     64.24 o 
  21   1   1      514.58      382.74     45.03 o 
  23   1   1      313.77      250.89     48.01 o 
  25   1   1      129.89      167.30     57.45 o 
  27   1   1      142.31      147.15     98.96 o 
  29   1   1      285.60      153.76    116.01 o 
 -30   2   1        3.78      120.48    251.95 o 
 -28   2   1      487.31      280.41    109.22 o 
 -26   2   1        7.01       16.08     83.98 o 
 -24   2   1      304.61      296.07     68.43 o 
 -22   2   1      949.01     1134.41    136.86 o 
 -20   2   1     5969.54     7518.73    164.40 o 
 -18   2   1      145.24      121.39     21.99 o 
 -16   2   1       69.08       79.49     17.60 o 
 -14   2   1     1887.76     2066.64     43.33 o 
 -12   2   1      994.95     1045.70     26.39 o 
 -10   2   1     2286.15     2596.87     37.20 o 
  -8   2   1    14965.91    16077.43    174.88 o 
  -6   2   1      209.47      178.23     12.44 o 
  -4   2   1    14084.87    14239.02    191.16 o 
  -2   2   1      233.48      238.38     12.44 o 
   0   2   1     8810.28     8371.66    111.59 o 
   2   2   1     2884.22     2605.03     46.66 o 
   4   2   1     3509.09     3670.10     46.03 o 
   6   2   1      651.04      669.46     21.77 o 
   8   2   1        0.00        6.22      8.80 o 
  10   2   1      613.84      482.30     13.20 o 
  12   2   1     1784.13     2074.79     39.59 o 
  14   2   1      183.08      165.57     24.88 o 
  16   2   1     1697.25     1994.62     52.79 o 
  18   2   1     8354.24    10543.19    239.50 o 
  20   2   1      375.55      372.01     53.62 o 
  22   2   1       29.85       83.13     83.98 o 
  24   2   1      634.03      690.57    118.20 o 
  26   2   1     1372.37     1667.96    286.16 o 
  28   2   1      873.69     1001.60    182.46 o 
 -29   3   1        0.85      -35.84    139.22 o 
 -27   3   1       39.97       75.43     84.95 o 
 -25   3   1      488.48      355.74     87.82 o 
 -23   3   1      341.99      256.30     62.21 o 
 -21   3   1      379.56      305.66     99.53 o 
 -19   3   1     2474.13     2847.93     82.20 o 
 -17   3   1       28.41        3.11     17.60 o 
 -15   3   1     3315.27     3737.06     79.17 o 
 -13   3   1        4.36      -14.93     14.93 o 
 -11   3   1     1790.21     2179.56     44.79 o 
  -9   3   1       71.30       40.44     12.44 o 
  -7   3   1     2647.39     2740.50     46.03 o 
  -5   3   1    14078.60    16127.32    206.24 o 
  -3   3   1      304.08      388.83     17.60 o 
  -1   3   1     1007.96      942.72     26.39 o 
   1   3   1    14318.81    15696.87    201.74 o 
   3   3   1       10.31       21.33     14.93 o 
   5   3   1     2184.21     2427.38     50.62 o 
   7   3   1     3137.88     3481.01    158.63 o 
   9   3   1        3.96       12.44     10.35 o 
  11   3   1     1234.68     1255.26     34.37 o 
  13   3   1     1410.17     1741.40     44.79 o 
  15   3   1      193.57      191.51     31.10 o 
  17   3   1      159.59       99.98     52.88 o 
  19   3   1       73.14       36.16     34.37 o 
  21   3   1       45.40      -21.97     52.14 o 
  23   3   1      329.76      258.87     96.84 o 
  25   3   1      246.91      -10.60    127.53 o 
  27   3   1      208.20      203.03    138.10 o 
 -28   4   1        0.97      220.80    147.79 o 
 -26   4   1       70.70      142.73    115.83 o 
 -24   4   1      351.81       99.29     97.60 o 
 -22   4   1        0.21        2.33     48.01 o 
 -20   4   1        3.04        5.09     47.79 o 
 -18   4   1     1564.57     1923.25     75.93 o 
 -16   4   1      127.63      108.28     24.88 o 
 -14   4   1     1127.08     1295.13    105.76 o 
 -12   4   1        2.19        2.07     16.69 o 
 -10   4   1        1.83        3.89     27.99 o 
  -8   4   1       32.75       13.33     14.93 o 
  -6   4   1      433.52      324.56     28.34 o 
  -4   4   1      359.14      380.76     19.43 o 
  -2   4   1       64.60       41.58     21.77 o 
   0   4   1      135.75       86.91     34.21 o 
   2   4   1     3023.52     3389.67     90.20 o 
   4   4   1      797.48      737.41     39.90 o 
   6   4   1     4863.90     5247.35    106.23 o 
   8   4   1      503.38      464.83     37.33 o 
  10   4   1      210.16      168.25     25.31 o 
  12   4   1      334.21      319.12     31.06 o 
  14   4   1     1205.35     1377.83     48.80 o 
  16   4   1      842.99     1061.27     67.23 o 
  18   4   1        0.64       24.88     43.99 o 
  20   4   1      101.74      124.42     75.93 o 
  22   4   1        2.38      155.09     88.51 o 
  24   4   1       27.13      143.41    105.14 o 
  26   4   1       18.97      137.37    267.50 o 
 -25   5   1       57.48       12.44    128.03 o 
 -23   5   1      334.64      354.04    223.95 o 
 -21   5   1     2292.76     2616.11    192.04 o 
 -19   5   1      147.40      117.77     63.67 o 
 -17   5   1      224.40      197.74     61.11 o 
 -15   5   1        5.93      -33.18     37.33 o 
 -13   5   1     1072.50     1032.99     52.24 o 
 -11   5   1       15.93       22.81     25.31 o 
  -9   5   1     1660.72     1795.88     87.09 o 
  -7   5   1      707.96      670.65     46.66 o 
  -5   5   1      786.38      930.17     55.05 o 
  -3   5   1       38.00       32.66     18.66 o 
  -1   5   1       25.58       20.74     37.33 o 
   1   5   1      281.84      281.93     34.21 o 
   3   5   1        9.48       23.45     28.34 o 
   5   5   1     2302.86     2373.98    136.86 o 
   7   5   1     1404.59     1622.59     80.87 o 
   9   5   1      863.63      854.75     47.10 o 
  11   5   1      973.42      997.13     55.99 o 
  13   5   1     2600.41     2639.21     98.87 o 
  15   5   1      966.09     1138.43     89.45 o 
  17   5   1       36.38      118.89     53.62 o 
  19   5   1       69.98      -23.85     91.13 o 
  21   5   1      395.45      256.96    167.96 o 
  23   5   1      419.11      379.69    123.13 o 
 -22   6   1       79.91        4.91    146.19 o 
 -20   6   1      533.64      402.53    117.64 o 
 -18   6   1       14.77       80.87     59.72 o 
 -16   6   1      492.18      709.18     93.89 o 
 -14   6   1      239.62       90.61     68.43 o 
 -12   6   1       19.79      -30.45     41.62 o 
 -10   6   1      595.28      518.42     50.62 o 
  -8   6   1      353.93      285.94     44.79 o 
  -6   6   1      232.50      232.00     55.99 o 
  -4   6   1     4412.20     4766.65    363.92 o 
  -2   6   1      158.73      147.31     65.32 o 
   0   6   1      120.35      112.03     74.65 o 
   2   6   1     5761.34     6860.67    258.17 o 
   4   6   1      398.20      443.47    155.52 o 
   6   6   1     1516.61     1406.01    242.62 o 
   8   6   1      389.16      314.98     41.41 o 
  10   6   1     2330.44     2231.20     83.84 o 
  12   6   1     1337.39     1458.58    174.19 o 
  14   6   1      245.30      359.47     61.11 o 
  16   6   1     1398.33     1720.81    167.96 o 
  18   6   1       57.67      -37.92    112.10 o 
  20   6   1      365.44      389.91    174.19 o 
  22   6   1        3.26       39.91    128.85 o 
 -19   7   1       46.28       17.08    180.41 o 
 -17   7   1       12.49      -65.44    107.62 o 
 -15   7   1       17.05      -65.98     65.98 o 
 -13   7   1       34.47       80.87     65.98 o 
 -11   7   1      148.55      143.88    121.31 o 
  -9   7   1      173.16      147.81     53.81 o 
  -7   7   1      867.46      961.28     86.66 o 
  -5   7   1      231.25      122.52     77.76 o 
  -3   7   1     2605.34     2585.04    227.06 o 
  -1   7   1     2659.65     3054.47    136.86 o 
   1   7   1        0.50       33.59     49.77 o 
   3   7   1     2604.59     3057.29    202.18 o 
   5   7   1       23.53       -2.16     50.44 o 
   7   7   1        1.03       29.86     62.21 o 
   9   7   1       90.33      -12.44     96.42 o 
  11   7   1      170.46       76.15     63.67 o 
  13   7   1        7.17      -16.36     62.21 o 
  15   7   1        1.14      -39.35     92.67 o 
  17   7   1      191.60       21.33    134.37 o 
 -14   8   1       49.52      -16.23     98.62 o 
 -12   8   1      555.34      558.63    116.27 o 
 -10   8   1       44.98       19.14     79.13 o 
  -8   8   1      112.07      240.87     97.60 o 
  -6   8   1       33.27       -2.01     65.56 o 
  -4   8   1      203.84      111.98     80.87 o 
  -2   8   1       56.38      105.76     87.09 o 
   0   8   1      474.77      317.27     74.65 o 
   2   8   1       89.69      105.76     74.65 o 
   4   8   1      218.26       99.53     74.65 o 
   6   8   1      305.98      260.03     82.82 o 
   8   8   1        3.34       21.53     85.02 o 
  10   8   1       19.81       24.88     93.31 o 
  12   8   1        0.83      -24.88    149.30 o 
  -3   9   1      221.86      267.50    180.41 o 
  -1   9   1        0.08      -74.65    167.96 o 
   1   9   1       58.55      161.74    174.19 o 
 -32   0   2      116.03      -43.55    186.63 o 
 -30   0   2      489.53      391.92    143.08 o 
 -28   0   2       73.12      199.07    118.20 o 
 -26   0   2      182.10      255.06     93.31 o 
 -24   0   2     5042.17     5866.32    205.29 o 
 -22   0   2     1078.15     1101.10     74.65 o 
 -20   0   2        0.28        6.22     31.10 o 
 -18   0   2     2198.89     2656.33     87.09 o 
 -16   0   2      248.96      161.74     24.88 o 
 -14   0   2     1978.43     1953.36     49.77 o 
 -12   0   2    17013.57    19259.93    311.05 o 
 -10   0   2     3280.35     3315.74     62.21 o 
  -8   0   2     1599.14     1387.26     31.10 o 
  -6   0   2    18953.40    18370.34    311.05 o 
  -4   0   2    24806.96    23297.30    379.48 o 
  -2   0   2        0.26        0.00      6.22 o 
   0   0   2      217.62      211.51      6.22 o 
   2   0   2    13472.51    12510.25    186.63 o 
   4   0   2    15555.86    15073.26    248.84 o 
   6   0   2    15746.57    15589.59    242.62 o 
   8   0   2     8667.76     8149.39    130.64 o 
  10   0   2    13184.95    14183.67    230.17 o 
  12   0   2       24.11      -18.66     18.66 o 
  14   0   2     4612.18     5045.16    105.76 o 
  16   0   2       11.61      -18.66     24.88 o 
  18   0   2      136.02      111.98     31.10 o 
  20   0   2      173.20       49.77     49.77 o 
  22   0   2      570.39      454.13     93.31 o 
  24   0   2       99.90       55.99     80.87 o 
  26   0   2     2653.53     2911.38    205.29 o 
  28   0   2      333.24      161.74    118.20 o 
 -31   1   2        0.99       43.55     96.02 o 
 -29   1   2       59.97       21.38     68.75 o 
 -27   1   2      237.64      174.19     83.98 o 
 -25   1   2     1123.71     1113.90     80.53 o 
 -23   1   2        3.19       -2.49     32.77 o 
 -21   1   2      265.96      172.86     34.37 o 
 -19   1   2       39.52       22.40     20.70 o 
 -17   1   2       35.55       12.44     24.88 o 
 -15   1   2     2491.91     2945.21     46.03 o 
 -13   1   2     1224.95     1246.21     28.34 o 
 -11   1   2     1946.05     2087.53     32.77 o 
  -9   1   2     8659.12     8968.01     96.77 o 
  -7   1   2    30298.67    30160.66    338.63 o 
  -5   1   2     9145.75     8068.64    105.57 o 
  -3   1   2     2986.89     2733.73     37.20 o 
  -1   1   2       11.15       15.55      4.40 o 
   1   1   2     4346.39     4227.29     48.39 o 
   3   1   2      278.78      221.72      9.33 o 
   5   1   2     4105.87     4024.40     50.44 o 
   7   1   2      100.09       94.49     18.66 o 
   9   1   2       92.71       59.43      9.33 o 
  11   1   2      240.23      177.74     24.88 o 
  13   1   2      291.37      243.44     14.93 o 
  15   1   2     1205.63     1215.26     34.37 o 
  17   1   2      333.75      245.87     31.10 o 
  19   1   2     1478.35     1640.42     69.97 o 
  21   1   2      200.58      128.31     48.01 o 
  23   1   2     3461.93     4708.92    273.72 o 
  25   1   2     1168.79     1383.14    143.08 o 
  27   1   2      125.20       87.84     94.01 o 
 -30   2   2      116.89       63.96    122.56 o 
 -28   2   2       38.23       65.57     63.02 o 
 -26   2   2      175.40      111.98     68.43 o 
 -24   2   2      368.70      156.68     59.54 o 
 -22   2   2     5310.80     6639.09    177.30 o 
 -20   2   2      590.78      564.12     41.62 o 
 -18   2   2     1512.89     1608.01     49.77 o 
 -16   2   2      658.66      527.69     43.55 o 
 -14   2   2       48.07       31.10     13.20 o 
 -12   2   2     2187.03     2399.81     46.66 o 
 -10   2   2        7.48       24.88      8.80 o 
  -8   2   2      272.54      254.14     12.44 o 
  -6   2   2     2216.98     2149.34     34.37 o 
  -4   2   2      361.30      278.06     10.35 o 
  -2   2   2     1194.63     1185.06     31.10 o 
   0   2   2      242.33      164.91      8.80 o 
   2   2   2      769.11      678.99     24.88 o 
   4   2   2     1017.72     1225.52     25.31 o 
   6   2   2      617.42      659.42     17.60 o 
   8   2   2    13758.28    15926.80    177.79 o 
  10   2   2       97.04       71.68     13.20 o 
  12   2   2      291.45      279.60     27.99 o 
  14   2   2      682.04      834.93     32.77 o 
  16   2   2      215.33      155.52     26.38 o 
  18   2   2       24.62       26.13     38.34 o 
  20   2   2      939.96      930.21     62.21 o 
  22   2   2      808.32      703.83     70.40 o 
  24   2   2      142.17      101.61     55.64 o 
  26   2   2      116.51     -111.98    125.53 o 
  28   2   2        8.80      -54.39    152.27 o 
 -29   3   2       38.48        1.99     92.01 o 
 -27   3   2      349.95      356.17     86.14 o 
 -25   3   2        7.94      -11.09     49.31 o 
 -23   3   2        0.41      -32.73     49.31 o 
 -21   3   2      103.79       94.94     49.77 o 
 -19   3   2      247.65      195.53     28.34 o 
 -17   3   2       45.59       41.06     20.70 o 
 -15   3   2     2873.95     3206.23     77.76 o 
 -13   3   2       82.44       74.65     11.55 o 
 -11   3   2     3661.20     4098.40     65.32 o 
  -9   3   2      823.49      801.35     34.21 o 
  -7   3   2       99.57       91.49     10.35 o 
  -5   3   2     2094.20     2407.89     39.59 o 
  -3   3   2     3224.22     3040.31    133.75 o 
  -1   3   2       58.52       34.21      8.80 o 
   1   3   2        6.17        3.73     10.35 o 
   3   3   2     1920.14     2038.48     37.20 o 
   5   3   2      395.13      419.83     27.99 o 
   7   3   2      773.19      649.42     19.43 o 
   9   3   2      860.90     1189.79     43.55 o 
  11   3   2       20.63        7.47     10.35 o 
  13   3   2     1064.64     1105.27     83.98 o 
  15   3   2       14.76       12.44     20.70 o 
  17   3   2       54.82       71.54     26.39 o 
  19   3   2      184.57      101.71     38.34 o 
  21   3   2      208.45       91.18    289.27 o 
  23   3   2       53.48       32.83     92.01 o 
  25   3   2        1.06      132.68    113.61 o 
  27   3   2       98.55      141.53    128.03 o 
 -28   4   2        3.48     -101.20    101.20 o 
 -26   4   2      113.18      -76.72    116.59 o 
 -24   4   2        6.85      -31.31     63.12 o 
 -22   4   2      954.66      987.18    115.09 o 
 -20   4   2     1304.31     1584.14    183.52 o 
 -18   4   2      970.24      979.64     64.01 o 
 -16   4   2      388.78      297.15     40.44 o 
 -14   4   2     1788.24     1806.33     50.62 o 
 -12   4   2     1563.84     1867.29    136.86 o 
 -10   4   2      989.05     1060.95     32.77 o 
  -8   4   2      152.32      145.23     27.99 o 
  -6   4   2      745.18      766.60     55.99 o 
  -4   4   2       98.42       50.42     13.20 o 
  -2   4   2      442.93      461.16     23.90 o 
   0   4   2     1079.59     1120.68     34.37 o 
   2   4   2      110.17      129.44     11.13 o 
   4   4   2     1094.63     1108.05     45.03 o 
   6   4   2     1873.68     2171.18     59.22 o 
   8   4   2     1625.18     1761.68     80.87 o 
  10   4   2      675.03      716.06     55.99 o 
  12   4   2       33.90      -16.80     27.99 o 
  14   4   2       58.19       44.11     17.47 o 
  16   4   2      319.62      299.77     43.99 o 
  18   4   2        1.81      -12.77     41.62 o 
  20   4   2      134.11      128.29     81.29 o 
  22   4   2       32.76      -35.22     98.03 o 
  24   4   2      203.98      258.04    134.08 o 
 -25   5   2      291.61      242.00    115.67 o 
 -23   5   2      136.20      158.29    110.22 o 
 -21   5   2     1521.03     2040.62    199.07 o 
 -19   5   2       36.91       60.88     59.10 o 
 -17   5   2      262.63      177.63     77.76 o 
 -15   5   2        0.14       -1.94     34.37 o 
 -13   5   2     1361.22     1451.82     71.69 o 
 -11   5   2        3.85        0.00     17.15 o 
  -9   5   2     2004.98     1908.98     59.26 o 
  -7   5   2     3073.53     3025.52     80.87 o 
  -5   5   2       86.75       47.43     16.00 o 
  -3   5   2      636.02      526.25     83.98 o 
  -1   5   2       76.56       40.78     31.10 o 
   1   5   2       24.72       11.20     20.70 o 
   3   5   2     1228.72     1174.70    118.20 o 
   5   5   2      146.14      100.52     33.89 o 
   7   5   2      715.31      673.70     46.66 o 
   9   5   2     1326.18     1412.81     52.75 o 
  11   5   2     1799.25     1911.14     96.42 o 
  13   5   2       50.87       24.19     38.86 o 
  15   5   2     2868.00     3247.80    348.37 o 
  17   5   2       36.98       47.69    248.84 o 
  19   5   2      538.08      672.32    115.87 o 
  21   5   2      244.74      368.28    138.90 o 
  23   5   2      119.63      138.46    132.78 o 
 -24   6   2       36.01      210.34    136.86 o 
 -22   6   2        4.52      -11.57    258.17 o 
 -20   6   2       77.56      181.01     88.18 o 
 -18   6   2      107.57       67.60     65.54 o 
 -16   6   2      414.74      457.48     69.97 o 
 -14   6   2      817.50      587.11     76.89 o 
 -12   6   2       22.39       14.34     50.44 o 
 -10   6   2     1058.12      980.99     59.96 o 
  -8   6   2      181.26      121.31     43.99 o 
  -6   6   2      177.30      120.93     48.80 o 
  -4   6   2      408.86      363.35     37.33 o 
  -2   6   2     1250.17     1422.64     59.26 o 
   0   6   2     1847.87     2142.41    108.87 o 
   2   6   2       53.63        9.18     42.38 o 
   4   6   2        0.25      -23.50     43.55 o 
   6   6   2      811.45      836.76    127.53 o 
   8   6   2      247.08      266.90     43.55 o 
  10   6   2     1348.34     1539.48     75.93 o 
  12   6   2       73.37       37.33     87.09 o 
  14   6   2      686.07      632.85     83.68 o 
  16   6   2       60.92       96.56    146.19 o 
  18   6   2       36.23       86.86    111.61 o 
  20   6   2        7.74      226.03    136.86 o 
 -19   7   2       14.24        7.60    140.81 o 
 -17   7   2      850.57     1278.91    379.48 o 
 -15   7   2       11.13       -8.99     74.65 o 
 -13   7   2        4.12      -23.50     59.26 o 
 -11   7   2      125.22      138.61     66.74 o 
  -9   7   2       23.20       48.03     54.85 o 
  -7   7   2     2493.48     2821.12    370.14 o 
  -5   7   2        4.83        9.68     38.86 o 
  -3   7   2      191.65      160.07     49.48 o 
  -1   7   2     2462.92     2650.11    130.64 o 
   1   7   2      868.37     1013.76    186.63 o 
   3   7   2      365.75      417.75     96.42 o 
   5   7   2       17.29       34.73     50.62 o 
   7   7   2       45.63        4.33     50.44 o 
   9   7   2      965.74     1095.53     92.06 o 
  11   7   2      164.43      225.08     71.69 o 
  13   7   2        0.34       25.90     78.43 o 
  15   7   2        1.94       40.44    117.38 o 
  17   7   2       85.18      134.19    134.37 o 
 -14   8   2        2.60      -23.64     98.90 o 
 -12   8   2      100.15      160.93     98.62 o 
 -10   8   2      209.85      280.79     92.07 o 
  -8   8   2       44.63       50.96    110.36 o 
  -6   8   2      347.45      402.29     97.15 o 
  -4   8   2        4.02       62.21     87.09 o 
  -2   8   2        0.81       87.09     87.09 o 
   0   8   2      123.17      111.98     80.87 o 
   2   8   2        9.28      -68.43     68.43 o 
   4   8   2     1041.87      846.04     99.53 o 
   6   8   2       63.73       57.07    111.98 o 
   8   8   2        1.69      -20.63    105.76 o 
  10   8   2       40.61       24.76     96.84 o 
  12   8   2       60.44       74.65    130.64 o 
  -1   9   2       81.32      248.84    199.07 o 
 -31   1   3      234.38      121.17     98.62 o 
 -29   1   3      298.90      251.57     86.30 o 
 -27   1   3     2408.47     2922.12    155.52 o 
 -25   1   3     1545.76     1692.09     83.68 o 
 -23   1   3     1091.46     1171.93     99.53 o 
 -21   1   3      128.82       58.86     43.55 o 
 -19   1   3        6.26        4.15     19.43 o 
 -17   1   3     1294.38     1388.64     49.77 o 
 -15   1   3      406.71      354.70     17.60 o 
 -13   1   3     1228.90     1169.66     26.39 o 
 -11   1   3     1763.07     1815.76     28.34 o 
  -9   1   3      539.93      528.39     18.66 o 
  -7   1   3     9332.11     8630.71    107.17 o 
  -5   1   3      238.80      220.89      8.80 o 
  -3   1   3     6965.14     6363.34     81.29 o 
  -1   1   3    22694.29    21367.75    226.25 o 
   1   1   3    47759.16    45231.41    448.42 o 
   3   1   3    40392.08    39684.71    417.27 o 
   5   1   3      405.81      342.29     31.10 o 
   7   1   3      711.25      765.17     20.70 o 
   9   1   3     1213.00     1219.58     21.99 o 
  11   1   3        0.04       13.69     10.35 o 
  13   1   3      618.90      546.36     34.21 o 
  15   1   3      862.97      842.17     29.86 o 
  17   1   3      264.67      180.41     23.90 o 
  19   1   3        3.41       -4.98     43.33 o 
  21   1   3      994.13      994.52     83.98 o 
  23   1   3     2459.63     3236.32    140.49 o 
  25   1   3       51.03       86.11     80.50 o 
  27   1   3      593.39      571.85    100.89 o 
 -32   2   3        0.60       59.87    148.01 o 
 -30   2   3       10.41       40.78     90.40 o 
 -28   2   3        0.07       43.04     74.65 o 
 -26   2   3     1474.00     1509.43     91.36 o 
 -24   2   3     2326.59     2735.48    103.52 o 
 -22   2   3     1429.74     1508.55     61.11 o 
 -20   2   3       57.58       46.66     25.31 o 
 -18   2   3     7508.21     8584.09    152.27 o 
 -16   2   3      349.10      298.73     21.99 o 
 -14   2   3     5216.89     5642.92     74.78 o 
 -12   2   3    13056.18    15243.74    180.19 o 
 -10   2   3      291.78      321.03     27.99 o 
  -8   2   3       21.24       16.59      5.56 o 
  -6   2   3       75.79       69.10      5.90 o 
  -4   2   3     1604.31     1505.56     26.39 o 
  -2   2   3     7948.25     7580.74    101.17 o 
   0   2   3      609.42      429.24     13.20 o 
   2   2   3     3586.02     3248.54     46.03 o 
   4   2   3       57.33       57.00     15.55 o 
   6   2   3    15913.21    17523.06    173.71 o 
   8   2   3       86.50       70.69     13.20 o 
  10   2   3     1721.56     1690.01     41.62 o 
  12   2   3     8986.35    10739.47    164.91 o 
  14   2   3      988.15     1082.87     43.55 o 
  16   2   3      320.20      186.63     38.34 o 
  18   2   3      410.65      355.45     55.99 o 
  20   2   3     1023.54      892.48     74.39 o 
  22   2   3      222.62      248.56     67.81 o 
  24   2   3      252.80      164.41    111.98 o 
  26   2   3        0.05       22.21    173.38 o 
 -31   3   3        6.01       76.28    122.41 o 
 -29   3   3      278.83      210.09     92.72 o 
 -27   3   3      112.11       74.65     65.98 o 
 -25   3   3      149.87      113.75     59.72 o 
 -23   3   3     2370.48     2757.02    101.63 o 
 -21   3   3      304.06      225.35     43.33 o 
 -19   3   3       58.11       50.90     23.90 o 
 -17   3   3     2840.29     3491.19    158.63 o 
 -15   3   3     2655.49     2831.59     64.24 o 
 -13   3   3      141.89      107.46     19.43 o 
 -11   3   3      528.69      578.10     20.70 o 
  -9   3   3     4569.12     5083.92     78.81 o 
  -7   3   3        7.16        6.22     10.35 o 
  -5   3   3     2374.16     2278.23     38.86 o 
  -3   3   3     7841.41     8442.14    118.20 o 
  -1   3   3     8877.91     9724.38    122.23 o 
   1   3   3      194.00      184.83     15.55 o 
   3   3   3       63.48       37.33     10.35 o 
   5   3   3     2823.86     3215.86     52.24 o 
   7   3   3        2.16        1.24     10.35 o 
   9   3   3     3106.67     3335.89     62.77 o 
  11   3   3      230.71      236.39     23.90 o 
  13   3   3      475.95      412.81     46.66 o 
  15   3   3       37.64       51.46     23.90 o 
  17   3   3      449.84      383.38     80.87 o 
  19   3   3      288.64      240.11     48.01 o 
  21   3   3      565.48      507.09     87.09 o 
  23   3   3      902.52      917.78    140.81 o 
  25   3   3       74.60       66.65    127.07 o 
 -28   4   3      322.36      221.03     99.91 o 
 -26   4   3      473.92      555.38    104.85 o 
 -24   4   3       19.04       19.91     64.24 o 
 -22   4   3      369.66      468.99    130.64 o 
 -20   4   3     2284.01     2425.42    105.76 o 
 -18   4   3      102.32      103.09     29.86 o 
 -16   4   3        3.06       12.44     23.90 o 
 -14   4   3      657.24      644.57     27.82 o 
 -12   4   3     1049.76     1026.59     32.77 o 
 -10   4   3       19.83       -8.29     24.88 o 
  -8   4   3     1944.29     1987.22     44.79 o 
  -6   4   3     8270.34     9451.07    134.46 o 
  -4   4   3     1559.21     1869.23     77.76 o 
  -2   4   3      529.55      463.98     21.99 o 
   0   4   3     2208.02     2573.26    124.42 o 
   2   4   3      234.87      302.20     34.21 o 
   4   4   3     2449.72     2701.03     71.11 o 
   6   4   3      139.90      115.47     22.74 o 
   8   4   3       54.17       86.53     23.90 o 
  10   4   3      440.84      415.04     22.26 o 
  12   4   3      153.35      170.53     18.66 o 
  14   4   3      457.81      375.50     41.62 o 
  16   4   3      119.13      161.66     37.61 o 
  18   4   3       46.38      108.87    118.20 o 
  20   4   3       57.37     -109.45    109.45 o 
  22   4   3      112.30      186.41    114.90 o 
  24   4   3      903.84     1219.57    177.30 o 
 -27   5   3        1.17      -24.05    128.48 o 
 -25   5   3      629.01      649.69    135.22 o 
 -23   5   3      464.75      448.94    105.30 o 
 -21   5   3      307.39      240.33     70.11 o 
 -19   5   3        3.45      -57.45     57.45 o 
 -17   5   3        7.80        0.89     55.99 o 
 -15   5   3      206.30      195.04     44.79 o 
 -13   5   3        3.16      -14.39     34.37 o 
 -11   5   3        0.67        3.73     24.88 o 
  -9   5   3       61.96       17.42     20.70 o 
  -7   5   3      306.52      246.34     22.26 o 
  -5   5   3     3587.12     3973.01     90.20 o 
  -3   5   3      329.56      272.95     59.10 o 
  -1   5   3     1208.20     1112.09     90.20 o 
   1   5   3       44.35       31.88     16.00 o 
   3   5   3       59.68       66.79     46.66 o 
   5   5   3      103.61      143.70     38.34 o 
   7   5   3      259.61      259.06     43.55 o 
   9   5   3      224.08      274.99     65.32 o 
  11   5   3      630.29      538.92     49.31 o 
  13   5   3      595.58      631.05     74.65 o 
  15   5   3       15.91       74.95    124.42 o 
  17   5   3      409.08      485.36    104.53 o 
  19   5   3     1050.06     1444.96    202.18 o 
  21   5   3     1170.57     1662.18    175.93 o 
  23   5   3      160.75      149.11    135.61 o 
 -24   6   3      127.99      -51.24    143.50 o 
 -22   6   3        0.54       33.92    106.40 o 
 -20   6   3        3.01      137.23     73.24 o 
 -18   6   3       37.40      102.64     61.58 o 
 -16   6   3     1257.93     1270.49     83.23 o 
 -14   6   3     1020.44     1148.13     73.24 o 
 -12   6   3      411.73      321.18     52.24 o 
 -10   6   3     3427.72     3597.46    112.11 o 
  -8   6   3     1606.10     1639.07     87.09 o 
  -6   6   3      402.55      480.96    115.09 o 
  -4   6   3      608.86      461.37    186.63 o 
  -2   6   3     8098.40     9438.26    292.38 o 
   0   6   3      103.38       84.28     40.44 o 
   2   6   3      777.01      803.47    118.20 o 
   4   6   3     2999.66     3098.70    242.62 o 
   6   6   3     1895.81     2345.64    183.52 o 
   8   6   3      181.10      171.18     77.76 o 
  10   6   3      537.22      512.73     52.24 o 
  12   6   3      339.60      208.27     54.85 o 
  14   6   3       30.76       24.88     99.53 o 
  16   6   3        0.95       55.07    112.78 o 
  18   6   3      155.75       17.28    127.53 o 
  20   6   3      272.56      443.26    157.65 o 
 -21   7   3       51.63      104.03    114.91 o 
 -19   7   3      152.46      239.57    121.31 o 
 -17   7   3       36.51       -6.03     70.11 o 
 -15   7   3      334.16      222.55     67.23 o 
 -13   7   3      355.88      250.91    143.08 o 
 -11   7   3      363.15      446.41    248.84 o 
  -9   7   3     1218.17     1119.59    102.64 o 
  -7   7   3      200.85      163.91     47.10 o 
  -5   7   3       35.40       53.91     44.51 o 
  -3   7   3      485.80      404.36     68.43 o 
  -1   7   3     1468.39     1729.72    283.05 o 
   1   7   3      439.47      318.94    164.85 o 
   3   7   3        3.13      -50.62     50.62 o 
   5   7   3      682.24      566.26     75.54 o 
   7   7   3       99.94       84.70     55.99 o 
   9   7   3      483.77      566.28    177.30 o 
  11   7   3       76.51       80.87     81.72 o 
  13   7   3      257.32      171.79     90.96 o 
  15   7   3       52.42      107.53    108.76 o 
 -16   8   3       60.41       97.62     85.02 o 
 -14   8   3      179.58      211.21     92.06 o 
 -12   8   3      323.26      110.42     93.31 o 
 -10   8   3      116.55       11.28    127.53 o 
  -8   8   3      278.93      397.44    202.18 o 
  -6   8   3       73.46       55.38     80.83 o 
  -4   8   3       80.40      -12.44     80.87 o 
  -2   8   3       33.96       31.10     93.31 o 
   0   8   3       20.31      -93.31    105.76 o 
   2   8   3     2034.93     1822.73    167.96 o 
   4   8   3      114.18       49.77    143.08 o 
   6   8   3       75.19      196.94     88.18 o 
   8   8   3      795.67      975.22    149.30 o 
  10   8   3        1.35      -93.31    130.64 o 
 -32   0   4       10.57       87.09    124.42 o 
 -30   0   4      207.30      223.95    111.98 o 
 -28   0   4      509.86      435.46     80.87 o 
 -26   0   4     5289.09     6158.70    217.73 o 
 -24   0   4      140.25      136.86     43.55 o 
 -22   0   4       48.82       37.33     37.33 o 
 -20   0   4     1614.20     1536.56     74.65 o 
 -18   0   4     3813.00     4074.69     99.53 o 
 -16   0   4     4471.50     4958.06     99.53 o 
 -14   0   4    45718.03    53045.68    852.26 o 
 -12   0   4     6682.14     7788.58    124.42 o 
 -10   0   4      797.66      690.52     24.88 o 
  -8   0   4    16736.33    15396.75    248.84 o 
  -6   0   4     3652.00     3303.30     62.21 o 
  -4   0   4     1733.77     1779.18     31.10 o 
  -2   0   4     7965.43     7707.70    118.20 o 
   0   0   4   173709.44   154222.53   3185.10 o 
   2   0   4   248898.53   235878.14   9443.34 o 
   4   0   4    16554.25    17113.72    261.28 o 
   6   0   4      444.96      373.25     24.88 o 
   8   0   4     4125.45     4180.45     99.53 o 
  10   0   4     1196.28     1007.79     37.33 o 
  12   0   4      413.19      311.05     31.10 o 
  14   0   4       79.90       43.55     31.10 o 
  16   0   4     8829.18    10550.66    236.39 o 
  18   0   4      633.60      516.34     62.21 o 
  20   0   4      880.61      790.06    130.64 o 
  22   0   4      586.61      653.20     99.53 o 
  24   0   4       51.00       49.77    111.98 o 
  26   0   4        2.12       43.55    149.30 o 
 -33   1   4       37.11       81.44     92.07 o 
 -31   1   4        2.17      -11.71     71.35 o 
 -29   1   4       42.18       38.36     59.22 o 
 -27   1   4     2508.53     2844.78    143.08 o 
 -25   1   4        7.77       10.61     37.20 o 
 -23   1   4      868.13      774.33    108.87 o 
 -21   1   4     1740.27     1900.52    108.87 o 
 -19   1   4      110.35       80.87     21.99 o 
 -17   1   4     2675.22     3225.90     56.68 o 
 -15   1   4     1556.37     1721.03     40.44 o 
 -13   1   4     9555.04    11818.74    158.63 o 
 -11   1   4      761.16      590.99     14.93 o 
  -9   1   4      423.13      363.95     13.20 o 
  -7   1   4     1164.57     1076.22     17.60 o 
  -5   1   4      855.29      911.37     17.60 o 
  -3   1   4     4144.15     4040.72     49.77 o 
  -1   1   4     3018.00     2843.08     30.79 o 
   1   1   4   191432.12   176901.61   2364.81 o 
   3   1   4      389.67      320.41      8.80 o 
   5   1   4      314.57      300.67     18.66 o 
   7   1   4       78.88       64.43     11.13 o 
   9   1   4     1227.55     1247.95     31.06 o 
  11   1   4      338.90      327.30     11.13 o 
  13   1   4       78.83       63.64     11.13 o 
  15   1   4      265.88      193.67     27.99 o 
  17   1   4      938.26      867.82     62.11 o 
  19   1   4     1029.81     1073.74    155.52 o 
  21   1   4     1396.19     1560.09    177.30 o 
  23   1   4       46.08       41.47     75.93 o 
  25   1   4      299.71      262.83     86.66 o 
  27   1   4      146.94       93.79    105.51 o 
 -32   2   4        3.33      -26.74    109.45 o 
 -30   2   4        1.61      -84.55    105.76 o 
 -28   2   4     1349.82     1287.73    111.98 o 
 -26   2   4      166.86      100.13     46.03 o 
 -24   2   4      202.62      193.82     49.77 o 
 -22   2   4      352.42      308.72     39.59 o 
 -20   2   4     2852.48     3391.68     77.72 o 
 -18   2   4     1171.57     1257.12     39.59 o 
 -16   2   4      102.50       93.68     14.93 o 
 -14   2   4     3407.46     3863.54     61.58 o 
 -12   2   4     5052.23     5403.01     78.81 o 
 -10   2   4     1227.39     1077.12     27.99 o 
  -8   2   4     1498.10     1705.72     31.06 o 
  -6   2   4     4674.87     4461.60     59.26 o 
  -4   2   4      453.66      352.83     21.77 o 
  -2   2   4        7.03        3.11      4.40 o 
   0   2   4     1552.72     1437.14     26.39 o 
   2   2   4      454.21      364.59     15.55 o 
   4   2   4      905.68      849.17     17.60 o 
   6   2   4     1620.74     1828.43     37.33 o 
   8   2   4     2685.14     3164.58    108.87 o 
  10   2   4      613.14      493.62     32.77 o 
  12   2   4     1099.27     1075.17     55.99 o 
  14   2   4      112.42       74.65     34.37 o 
  16   2   4      473.81      350.90     62.21 o 
  18   2   4      286.44      287.61     52.75 o 
  20   2   4      438.92      318.49     57.42 o 
  22   2   4      921.47      963.86     79.13 o 
  24   2   4        4.16       14.00     75.93 o 
  26   2   4      100.81     -122.23    122.23 o 
 -31   3   4      371.66      330.95    124.42 o 
 -29   3   4       80.28       19.82     78.43 o 
 -27   3   4      485.14      467.55    146.19 o 
 -25   3   4        0.55      -12.44     43.33 o 
 -23   3   4       10.44        2.93     49.77 o 
 -21   3   4     3262.46     3713.34    105.30 o 
 -19   3   4     8835.08    10729.77    205.29 o 
 -17   3   4      669.72      612.13     96.42 o 
 -15   3   4       87.96       47.00     19.43 o 
 -13   3   4      729.77      669.89     25.31 o 
 -11   3   4       22.84       12.44     15.55 o 
  -9   3   4      151.53      115.19     15.55 o 
  -7   3   4    21458.80    23419.84    451.02 o 
  -5   3   4        9.22       -2.49     10.35 o 
  -3   3   4      417.97      426.70     17.60 o 
  -1   3   4     2127.41     2482.28     43.99 o 
   1   3   4       78.25       66.87     15.55 o 
   3   3   4      913.82      802.69     26.39 o 
   5   3   4     1177.40     1153.55     26.38 o 
   7   3   4     3525.70     3928.83     72.48 o 
   9   3   4      103.84      107.26     21.77 o 
  11   3   4      716.80      820.20     71.54 o 
  13   3   4        0.11       -9.68     19.43 o 
  15   3   4      839.25      759.88     52.75 o 
  17   3   4      171.28      178.33     44.51 o 
  19   3   4      216.40      151.66     60.99 o 
  21   3   4     1452.07     1718.16    112.10 o 
  23   3   4      455.18      430.73    189.74 o 
  25   3   4      864.82      889.26    164.85 o 
 -30   4   4       34.89      -41.28     92.09 o 
 -28   4   4        2.64       -4.15     83.46 o 
 -26   4   4        7.06      -27.28     71.54 o 
 -24   4   4      575.18      859.27    264.39 o 
 -22   4   4     9080.36    11860.36    469.68 o 
 -20   4   4     4489.03     4886.81    152.43 o 
 -18   4   4      607.42      514.25     52.88 o 
 -16   4   4       36.06       18.10     24.88 o 
 -14   4   4      187.24      136.97     18.66 o 
 -12   4   4        1.17        9.33     11.80 o 
 -10   4   4      114.13       99.60     24.88 o 
  -8   4   4      263.14      202.53     19.43 o 
  -6   4   4     9783.76    11097.06    223.95 o 
  -4   4   4     3941.94     4414.76     76.14 o 
  -2   4   4        3.77        7.11     15.55 o 
   0   4   4        8.00        8.71     12.44 o 
   2   4   4      682.03      955.39     28.34 o 
   4   4   4      112.50       81.02     14.93 o 
   6   4   4     1833.81     2126.39     52.24 o 
   8   4   4      945.82     1063.78     35.19 o 
  10   4   4     2768.82     3416.98     74.65 o 
  12   4   4      268.61      262.08     65.32 o 
  14   4   4      108.58       79.09     31.10 o 
  16   4   4        4.09      -43.21     43.21 o 
  18   4   4       60.37       95.80     62.11 o 
  20   4   4       74.27      -20.06     99.86 o 
  22   4   4     1257.12     1367.92    279.94 o 
  24   4   4     1966.53     2312.36    223.22 o 
 -27   5   4        4.33      101.14    174.19 o 
 -25   5   4      343.56      160.98    109.45 o 
 -23   5   4      593.71      710.57    211.51 o 
 -21   5   4      278.49      220.54     67.23 o 
 -19   5   4      528.35      458.37     56.39 o 
 -17   5   4      171.15      118.94     48.80 o 
 -15   5   4     2405.35     2758.81     96.48 o 
 -13   5   4     1871.48     1742.21     70.38 o 
 -11   5   4      312.70      291.74     49.77 o 
  -9   5   4     1875.10     2087.95     68.43 o 
  -7   5   4     1427.95     1698.44     80.87 o 
  -5   5   4      902.23      971.83     38.86 o 
  -3   5   4      168.62      104.80     27.99 o 
  -1   5   4     2496.04     2733.41    105.76 o 
   1   5   4      530.90      483.16    115.09 o 
   3   5   4       57.17       62.21     33.38 o 
   5   5   4      900.80      887.10     61.73 o 
   7   5   4      162.35      139.09     32.01 o 
   9   5   4     3451.35     4130.10    110.10 o 
  11   5   4      534.81      499.71     59.10 o 
  13   5   4       96.81      175.26     77.76 o 
  15   5   4        0.66       47.04     83.84 o 
  17   5   4      530.06      746.70    223.95 o 
  19   5   4      155.31       58.55    107.02 o 
  21   5   4       11.17       69.92    155.74 o 
 -24   6   4       41.50       76.35    124.42 o 
 -22   6   4      133.04      191.13    102.74 o 
 -20   6   4       19.92      -57.72     80.87 o 
 -18   6   4       11.55       -6.75     76.14 o 
 -16   6   4       57.19       52.88     52.24 o 
 -14   6   4      414.71      325.40     52.79 o 
 -12   6   4      450.42      233.25     46.03 o 
 -10   6   4      268.11      204.86     46.03 o 
  -8   6   4       11.06        4.28     40.44 o 
  -6   6   4      628.48      654.82     83.98 o 
  -4   6   4     3172.92     3636.52    116.18 o 
  -2   6   4     2523.08     2913.19    161.74 o 
   0   6   4     2755.30     2991.36    158.63 o 
   2   6   4      142.37      121.71     62.21 o 
   4   6   4      351.16      351.76     83.98 o 
   6   6   4       50.31       26.96     55.99 o 
   8   6   4       29.82      -10.71     36.74 o 
  10   6   4       80.37       75.31     41.62 o 
  12   6   4       34.21      -81.91     93.31 o 
  14   6   4       16.41      -40.91    102.64 o 
  16   6   4      354.05      210.73    117.39 o 
  18   6   4        4.21       52.93    122.41 o 
 -21   7   4       25.00       80.87    140.76 o 
 -19   7   4      207.81      269.62    127.53 o 
 -17   7   4        3.37      -65.82     67.23 o 
 -15   7   4       13.89       -7.08     65.32 o 
 -13   7   4      111.39       55.57     65.54 o 
 -11   7   4      539.88      421.35     69.97 o 
  -9   7   4      136.83       58.14     55.18 o 
  -7   7   4       59.83       40.44     52.79 o 
  -5   7   4      478.83      468.16     80.87 o 
  -3   7   4       25.64       -6.22     49.77 o 
  -1   7   4       36.51        3.25     49.31 o 
   1   7   4     1869.80     2019.14    410.58 o 
   3   7   4      920.06      934.27    102.64 o 
   5   7   4      347.00      392.93     68.98 o 
   7   7   4       22.21      -50.44     50.44 o 
   9   7   4      114.99      183.70     74.39 o 
  11   7   4      331.67      350.01    101.67 o 
  13   7   4      882.38     1213.70    189.74 o 
  15   7   4        0.02      114.40    110.22 o 
 -16   8   4      201.72      260.86     98.32 o 
 -14   8   4       35.68      -85.50     93.89 o 
 -12   8   4      127.02       54.47     89.45 o 
 -10   8   4       56.64       37.71     93.39 o 
  -8   8   4        6.79       28.95     93.39 o 
  -6   8   4      274.17      159.26     82.82 o 
  -4   8   4        0.83       93.31     99.53 o 
  -2   8   4      354.71      466.57    111.98 o 
   0   8   4       67.08      105.76     99.53 o 
   2   8   4     2706.16     3054.47    230.17 o 
   4   8   4      427.12      416.80    155.52 o 
   6   8   4      904.73     1437.03    205.29 o 
   8   8   4      116.91       43.55    149.30 o 
  10   8   4      214.43      217.84    128.37 o 
 -33   1   5       51.94       53.22     77.72 o 
 -31   1   5        2.09       52.88    108.87 o 
 -29   1   5      357.72      271.75     68.43 o 
 -27   1   5      430.65      312.63     56.68 o 
 -25   1   5      771.28      786.24    118.20 o 
 -23   1   5      809.28      768.14     96.42 o 
 -21   1   5      146.68       65.24     49.77 o 
 -19   1   5      789.80      632.87     28.34 o 
 -17   1   5     1270.48     1505.87     35.19 o 
 -15   1   5      152.61      186.63     14.93 o 
 -13   1   5      139.61      128.21     13.20 o 
 -11   1   5      798.35      806.17     19.43 o 
  -9   1   5     4812.99     4970.84     63.67 o 
  -7   1   5     1411.70     1263.62     40.44 o 
  -5   1   5    21885.44    20756.92    224.21 o 
  -3   1   5     5286.55     5220.11     56.68 o 
  -1   1   5      889.23      712.63     15.55 o 
   1   1   5    15822.15    15929.32    161.16 o 
   3   1   5      582.96      535.00     13.20 o 
   5   1   5     8777.85     9670.70    115.09 o 
   7   1   5       97.94       53.50     27.99 o 
   9   1   5       24.05       24.88      5.56 o 
  11   1   5      233.24      170.68     18.66 o 
  13   1   5       37.50        3.11     31.10 o 
  15   1   5      461.05      343.68     49.31 o 
  17   1   5     1361.95     1510.72    127.53 o 
  19   1   5     1788.92     1987.86    100.03 o 
  21   1   5       41.70      149.87     71.69 o 
  23   1   5      278.81      324.85     80.50 o 
  25   1   5        8.17       12.97    102.74 o 
 -32   2   5       84.47       40.91    126.17 o 
 -30   2   5      282.08      161.89     90.20 o 
 -28   2   5       16.90      -16.02     57.05 o 
 -26   2   5        4.53      -24.88     38.86 o 
 -24   2   5        3.24       36.08     32.77 o 
 -22   2   5       10.37       43.55     30.79 o 
 -20   2   5      119.33       24.88     24.88 o 
 -18   2   5       81.57       46.66     17.60 o 
 -16   2   5       14.03        6.22     13.20 o 
 -14   2   5     2566.74     2725.36     46.03 o 
 -12   2   5       85.89       34.21     13.20 o 
 -10   2   5     1090.03     1103.79     26.38 o 
  -8   2   5    11769.75    12854.90    153.89 o 
  -6   2   5     4353.21     4284.70     63.67 o 
  -4   2   5    10663.22    10370.12    245.73 o 
  -2   2   5    11265.54    11790.67    136.15 o 
   0   2   5     2732.67     2864.73     46.66 o 
   2   2   5     9356.35    10004.16    161.74 o 
   4   2   5     1245.38     1437.70     31.10 o 
   6   2   5     6542.69     7334.45     98.90 o 
   8   2   5     3150.81     3413.35     69.97 o 
  10   2   5       59.68       38.57     20.70 o 
  12   2   5       73.33       27.55     29.86 o 
  14   2   5      539.11      566.47     57.45 o 
  16   2   5      828.66      712.78     63.12 o 
  18   2   5      512.64      613.75     64.01 o 
  20   2   5      143.83       43.79     49.48 o 
  22   2   5      180.26       81.56     80.87 o 
  24   2   5       25.07       16.69     89.45 o 
 -31   3   5       61.08        4.48     97.60 o 
 -29   3   5       34.30      107.45    111.98 o 
 -27   3   5        0.03        4.98     54.85 o 
 -25   3   5      163.97      206.18     93.31 o 
 -23   3   5        4.01      -31.06     31.06 o 
 -21   3   5     2926.78     3452.32    304.82 o 
 -19   3   5     8202.05     9496.42    317.27 o 
 -17   3   5      742.16      643.88     35.19 o 
 -15   3   5       73.08       13.82     19.43 o 
 -13   3   5     2830.20     3290.77     62.21 o 
 -11   3   5      385.09      326.06     24.88 o 
  -9   3   5     3153.98     3672.15     61.11 o 
  -7   3   5      463.71      578.81     24.88 o 
  -5   3   5      153.44      183.57     13.20 o 
  -3   3   5     1268.32     1258.13     43.55 o 
  -1   3   5     1911.80     1999.83     41.62 o 
   1   3   5      143.58      126.44     14.93 o 
   3   3   5     4128.41     4417.84     65.32 o 
   5   3   5      977.71     1018.51     25.31 o 
   7   3   5       36.92       47.99     14.93 o 
   9   3   5      116.47       83.43     18.66 o 
  11   3   5     1157.88     1315.43    124.42 o 
  13   3   5      336.35      286.68     38.95 o 
  15   3   5       60.06       42.56     37.61 o 
  17   3   5      509.30      520.47     60.62 o 
  19   3   5      109.37       74.28     71.35 o 
  21   3   5       37.28       20.39     73.48 o 
  23   3   5        5.51       51.60    110.56 o 
 -30   4   5       80.49      -78.80    101.63 o 
 -28   4   5       42.25       83.64     78.81 o 
 -26   4   5      239.74      282.20     71.69 o 
 -24   4   5      558.71      523.32     78.81 o 
 -22   4   5       32.63       12.44     37.61 o 
 -20   4   5      359.45      422.20     46.03 o 
 -18   4   5     3523.34     4039.27    120.91 o 
 -16   4   5      287.54      194.35     55.99 o 
 -14   4   5      143.55       89.41     21.61 o 
 -12   4   5     1091.85     1127.75     46.66 o 
 -10   4   5      208.58      257.82     24.88 o 
  -8   4   5      300.66      265.11     19.43 o 
  -6   4   5      100.33       87.09     13.20 o 
  -4   4   5     1557.69     1664.33     77.76 o 
  -2   4   5      269.76      166.32     17.60 o 
   0   4   5      891.38      701.51     87.09 o 
   2   4   5     1443.20     1648.56     43.99 o 
   4   4   5      593.35      609.23     40.44 o 
   6   4   5     2236.67     2425.69     55.99 o 
   8   4   5        3.85       -9.95     10.35 o 
  10   4   5        5.39       15.55     17.60 o 
  12   4   5      921.38      970.80     96.42 o 
  14   4   5     2247.83     2266.03    180.41 o 
  16   4   5       56.46      100.42     59.72 o 
  18   4   5      392.13      219.86     89.45 o 
  20   4   5        0.93       -9.79    103.30 o 
  22   4   5        0.81     -126.68    192.85 o 
 -27   5   5        0.16      -99.45     99.45 o 
 -25   5   5        3.64      -71.54     71.54 o 
 -23   5   5      172.54      181.52     75.99 o 
 -21   5   5       28.64       -4.31     56.68 o 
 -19   5   5      188.74      162.67     56.39 o 
 -17   5   5       17.38       14.77     34.37 o 
 -15   5   5     3495.96     4118.71    118.52 o 
 -13   5   5     4304.46     5071.11    138.09 o 
 -11   5   5      180.72      180.41     22.26 o 
  -9   5   5      131.66       92.66     22.26 o 
  -7   5   5     1039.29      896.90     40.44 o 
  -5   5   5     2218.91     2619.21     62.77 o 
  -3   5   5     1451.25     1545.34     47.79 o 
  -1   5   5      191.78      168.88     20.70 o 
   1   5   5      392.39      413.83     49.77 o 
   3   5   5     1402.53     1572.68    102.64 o 
   5   5   5      777.75      725.60     50.60 o 
   7   5   5     2719.45     3082.74     87.82 o 
   9   5   5      143.04      163.05     40.25 o 
  11   5   5     2490.22     2823.12    121.31 o 
  13   5   5      203.45      127.23     51.82 o 
  15   5   5      628.53      643.71    114.90 o 
  17   5   5      893.50      916.69    143.84 o 
  19   5   5       64.39      170.84    131.88 o 
  21   5   5       40.23       46.61    143.84 o 
 -24   6   5      722.98     1040.09    155.52 o 
 -22   6   5       29.55       96.17     81.29 o 
 -20   6   5      125.94      119.80     68.08 o 
 -18   6   5      234.71      183.52     52.24 o 
 -16   6   5       47.60       62.21     43.99 o 
 -14   6   5      680.19      671.92     61.58 o 
 -12   6   5       79.98       86.73     37.20 o 
 -10   6   5      566.45      465.28     55.99 o 
  -8   6   5      489.21      417.67     38.86 o 
  -6   6   5     2116.96     2310.87     68.08 o 
  -4   6   5     2907.29     3357.60    100.89 o 
  -2   6   5     1942.93     2005.36    139.97 o 
   0   6   5     1167.40     1237.75    136.86 o 
   2   6   5     2977.90     3612.56    251.95 o 
   4   6   5      253.43      267.75     65.32 o 
   6   6   5     1228.44     1497.07     77.72 o 
   8   6   5      576.14      633.46     62.77 o 
  10   6   5        2.17       32.47    143.08 o 
  12   6   5      831.74      960.38    136.59 o 
  14   6   5       47.01      -31.81    116.51 o 
  16   6   5     1196.13     1237.70    151.24 o 
  18   6   5      147.87      184.12    139.22 o 
 -21   7   5        1.09      -97.15     97.15 o 
 -19   7   5       28.38      -21.77     70.38 o 
 -17   7   5       51.53      -77.72     77.72 o 
 -15   7   5      368.30      307.72     62.77 o 
 -13   7   5      183.39      123.77     62.77 o 
 -11   7   5      652.65      517.74     77.76 o 
  -9   7   5       84.75      174.19     57.18 o 
  -7   7   5       75.44       53.00    102.64 o 
  -5   7   5      107.99       93.31     68.43 o 
  -3   7   5       84.14       29.19     65.32 o 
  -1   7   5       16.76       13.69     62.11 o 
   1   7   5       19.58      -36.16     60.62 o 
   3   7   5       22.38       -0.19     52.14 o 
   5   7   5      169.80      261.11     71.11 o 
   7   7   5       68.94      174.19     68.75 o 
   9   7   5       61.17       77.89     97.60 o 
  11   7   5      115.08       83.04    105.76 o 
  13   7   5      234.56      221.67    131.75 o 
 -16   8   5      161.85      191.29    105.76 o 
 -14   8   5        8.90      -76.02     83.84 o 
 -12   8   5      123.73       43.87     83.23 o 
 -10   8   5      337.92      372.71     93.17 o 
  -8   8   5        4.74      -48.38     73.48 o 
  -6   8   5        8.74       61.17     80.87 o 
  -4   8   5      458.92      553.66    124.42 o 
  -2   8   5       46.37       68.43     87.09 o 
   0   8   5      208.80      192.85     99.53 o 
   2   8   5      428.97      304.82    130.64 o 
   4   8   5      350.97      236.39    143.08 o 
   6   8   5       10.53      124.42    136.86 o 
   8   8   5       42.66      108.70    120.75 o 
 -34   0   6      316.55      -74.65    161.74 o 
 -32   0   6        8.32      -12.44    105.76 o 
 -30   0   6      222.87      130.64     62.21 o 
 -28   0   6       29.11      -31.10     43.55 o 
 -26   0   6     3575.24     3981.38    161.74 o 
 -24   0   6     5510.17     6737.24    199.07 o 
 -22   0   6     3551.30     3925.39    130.64 o 
 -20   0   6      414.08      304.82     31.10 o 
 -18   0   6      780.61      883.37     37.33 o 
 -16   0   6     3267.81     3769.87     80.87 o 
 -14   0   6      275.15      236.39     18.66 o 
 -12   0   6    31545.30    35284.99    510.11 o 
 -10   0   6    13164.27    13723.32    217.73 o 
  -8   0   6    12132.94    12392.05    199.07 o 
  -6   0   6     3274.68     2998.48     55.99 o 
  -4   0   6    23009.48    22519.69    311.05 o 
  -2   0   6     2651.83     2594.12     43.55 o 
   0   0   6    67818.47    66190.45    989.12 o 
   2   0   6     5426.65     5244.23     87.09 o 
   4   0   6     1983.94     2096.45     55.99 o 
   6   0   6     1377.88     1555.23     43.55 o 
   8   0   6      288.28      255.06     31.10 o 
  10   0   6      209.37      143.08     31.10 o 
  12   0   6       29.73        0.00     24.88 o 
  14   0   6      708.70      765.17     93.31 o 
  16   0   6        0.74       31.10     74.65 o 
  18   0   6     1937.39     2177.32    186.63 o 
  20   0   6     3798.60     5219.34    242.62 o 
  22   0   6      192.45      130.64     93.31 o 
  24   0   6     4784.36     7421.54    329.71 o 
 -33   1   6      146.72       18.66     82.82 o 
 -31   1   6       60.69       97.25     64.24 o 
 -29   1   6       54.04      136.86     61.11 o 
 -27   1   6      432.80      309.10     41.62 o 
 -25   1   6      133.91       67.19     32.77 o 
 -23   1   6     2236.31     2414.69     72.48 o 
 -21   1   6     1058.26     1048.50     46.66 o 
 -19   1   6      313.90      282.72     23.90 o 
 -17   1   6       82.70       82.43     15.55 o 
 -15   1   6       50.61       40.44     13.20 o 
 -13   1   6      360.95      312.90     14.93 o 
 -11   1   6      852.95      861.61     21.99 o 
  -9   1   6       10.14        2.07      6.22 o 
  -7   1   6        3.80        6.22      4.40 o 
  -5   1   6      205.67      184.83     15.55 o 
  -3   1   6     9074.42     8914.98     87.65 o 
  -1   1   6      513.49      439.65     21.77 o 
   1   1   6     6984.57     7100.64     76.14 o 
   3   1   6      481.19      441.68     14.93 o 
   5   1   6        1.72        6.22     12.44 o 
   7   1   6     1018.55      902.99     71.54 o 
   9   1   6     4780.31     4954.16     98.90 o 
  11   1   6      698.81      631.34     44.79 o 
  13   1   6      153.62       86.27     34.21 o 
  15   1   6      953.03      922.25    211.51 o 
  17   1   6       12.55       17.77     49.77 o 
  19   1   6      286.97      168.38     64.24 o 
  21   1   6      698.17      657.97     91.13 o 
  23   1   6      373.04      289.62     97.15 o 
  25   1   6      260.17      290.54    133.00 o 
 -32   2   6      111.76       86.49     86.48 o 
 -30   2   6       18.11      -19.23     69.90 o 
 -28   2   6       31.93      -43.55     44.79 o 
 -26   2   6       20.69      -25.98     71.54 o 
 -24   2   6        6.99       23.50     43.55 o 
 -22   2   6     1359.92     1262.84     56.68 o 
 -20   2   6        2.80      -16.00     16.00 o 
 -18   2   6        9.97        0.00     11.13 o 
 -16   2   6     1268.44     1185.50     32.77 o 
 -14   2   6     1219.97     1085.17     34.21 o 
 -12   2   6      553.16      583.67     34.21 o 
 -10   2   6     2012.26     2070.08     40.44 o 
  -8   2   6        0.04        3.11      8.80 o 
  -6   2   6      600.25      554.29     18.66 o 
  -4   2   6       87.31       53.06      8.80 o 
  -2   2   6     4540.47     4577.26     90.20 o 
   0   2   6     9124.07     9570.14    100.89 o 
   2   2   6     2226.48     2366.71     80.87 o 
   4   2   6        0.03        0.00      9.33 o 
   6   2   6        1.56      -12.44     17.60 o 
   8   2   6      483.16      392.12     49.77 o 
  10   2   6     1287.82     1489.87     55.18 o 
  12   2   6       79.91       34.40     32.77 o 
  14   2   6      870.20      801.67     77.76 o 
  16   2   6     1482.72     1713.19     83.98 o 
  18   2   6        0.31       69.39     52.75 o 
  20   2   6       14.24       21.07     65.56 o 
  22   2   6        4.11      -57.42     79.13 o 
  24   2   6      128.37       37.10    122.23 o 
 -31   3   6      481.38      491.26     99.58 o 
 -29   3   6      147.12       97.20     66.74 o 
 -27   3   6        8.71       29.45     68.43 o 
 -25   3   6      161.52      108.70     40.44 o 
 -23   3   6      153.77      112.34     35.67 o 
 -21   3   6      646.10      688.81     52.88 o 
 -19   3   6     5781.60     6338.03    121.97 o 
 -17   3   6      286.82      187.13     25.31 o 
 -15   3   6       38.23       34.21     17.60 o 
 -13   3   6        6.48       12.44     11.13 o 
 -11   3   6     5533.70     6121.24    214.62 o 
  -9   3   6       18.58        6.22      5.56 o 
  -7   3   6       31.80       24.88     12.44 o 
  -5   3   6     1948.21     2005.91     74.65 o 
  -3   3   6      403.41      351.15     31.10 o 
  -1   3   6     1173.34     1228.83     30.79 o 
   1   3   6     1418.65     1441.28     40.44 o 
   3   3   6      163.72       99.30     12.44 o 
   5   3   6      113.36      119.51     13.20 o 
   7   3   6     2216.80     2491.48     65.98 o 
   9   3   6      283.66      278.65     52.88 o 
  11   3   6      240.94      247.23     37.61 o 
  13   3   6       31.95       16.47     28.71 o 
  15   3   6      573.37      511.14     55.05 o 
  17   3   6      476.95      482.85     59.96 o 
  19   3   6      353.56      375.56     74.65 o 
  21   3   6      373.85      494.21    111.59 o 
  23   3   6      320.71      439.36    136.59 o 
 -30   4   6        0.12       66.71     93.01 o 
 -28   4   6      343.65      323.49     89.58 o 
 -26   4   6      899.70     1109.84    149.30 o 
 -24   4   6       24.36      -40.44     52.79 o 
 -22   4   6       16.83       91.76     48.01 o 
 -20   4   6     4685.25     5516.74    140.56 o 
 -18   4   6     1151.82     1138.28    121.31 o 
 -16   4   6       53.29       52.16     26.38 o 
 -14   4   6      515.53      490.84     59.10 o 
 -12   4   6     4145.79     4406.23     83.68 o 
 -10   4   6      751.23      781.05     37.33 o 
  -8   4   6        7.29       12.44     13.20 o 
  -6   4   6      301.05      246.58     20.70 o 
  -4   4   6     3903.69     4521.99     87.65 o 
  -2   4   6     1221.09     1346.83     39.59 o 
   0   4   6       88.22       91.17     17.60 o 
   2   4   6      438.03      343.86     40.44 o 
   4   4   6        0.07      -17.60     17.60 o 
   6   4   6      886.08      909.56     32.77 o 
   8   4   6      940.94      989.11     43.55 o 
  10   4   6       31.22       33.93     23.90 o 
  12   4   6      290.91      138.92     71.54 o 
  14   4   6       89.34       84.70     52.75 o 
  16   4   6      867.18      892.60     85.02 o 
  18   4   6       36.73      141.95     96.48 o 
  20   4   6       89.45      125.66    108.92 o 
  22   4   6      309.55      315.63    156.83 o 
 -29   5   6       82.24     -125.97    195.96 o 
 -27   5   6        0.37      -71.69     71.69 o 
 -25   5   6        7.10      -27.65     74.65 o 
 -23   5   6       36.83       19.04    115.09 o 
 -21   5   6      252.31       96.08     53.62 o 
 -19   5   6      127.44      124.42     51.76 o 
 -17   5   6        2.57       43.55     39.59 o 
 -15   5   6      383.31      431.50     43.99 o 
 -13   5   6      541.85      452.75     43.99 o 
 -11   5   6        0.24       -1.13     21.61 o 
  -9   5   6      119.77       87.74     21.77 o 
  -7   5   6      903.77      835.11     62.21 o 
  -5   5   6      382.38      267.44     77.76 o 
  -3   5   6     4256.79     4387.63    115.09 o 
  -1   5   6      767.37      800.73     40.25 o 
   1   5   6     2472.49     2708.43    121.31 o 
   3   5   6       74.25       75.74     17.47 o 
   5   5   6      320.15      238.28     43.21 o 
   7   5   6      391.77      246.68     34.37 o 
   9   5   6       36.32       39.27     34.37 o 
  11   5   6     1846.99     2094.62    105.81 o 
  13   5   6      507.44      387.63     67.81 o 
  15   5   6      222.60      166.50    139.97 o 
  17   5   6      163.30      -13.69    124.23 o 
  19   5   6       56.26       22.68    123.24 o 
 -26   6   6       10.17       40.88    114.90 o 
 -24   6   6      500.98      455.19    120.91 o 
 -22   6   6       90.57      200.81     90.87 o 
 -20   6   6      192.32      111.98     74.65 o 
 -18   6   6        5.15       12.98     50.44 o 
 -16   6   6        7.83       37.00     41.62 o 
 -14   6   6      117.55       72.87     46.03 o 
 -12   6   6        0.14        4.15     38.86 o 
 -10   6   6      533.71      516.41     57.18 o 
  -8   6   6     1805.41     1951.09     65.98 o 
  -6   6   6        3.61      -16.07     25.31 o 
  -4   6   6      206.07      181.44     32.77 o 
  -2   6   6     2716.23     2837.97    111.98 o 
   0   6   6      959.72      985.69    102.65 o 
   2   6   6        9.86      -28.44    111.98 o 
   4   6   6      618.12      706.24     67.30 o 
   6   6   6      146.95      124.12     46.03 o 
   8   6   6      520.52      585.46     58.29 o 
  10   6   6       15.84      -22.32    111.98 o 
  12   6   6      282.90      223.28    391.92 o 
  14   6   6      130.83      181.69    121.97 o 
  16   6   6      531.19      175.31    129.84 o 
 -21   7   6        2.81       46.66     92.38 o 
 -19   7   6      664.52      773.85    158.63 o 
 -17   7   6      489.38      304.95     65.98 o 
 -15   7   6        1.39        7.18     56.68 o 
 -13   7   6      215.30      197.18    139.97 o 
 -11   7   6      221.14      111.98    118.20 o 
  -9   7   6       44.07       67.10     68.43 o 
  -7   7   6      179.12      109.99     54.85 o 
  -5   7   6      514.38      448.08    111.98 o 
  -3   7   6       15.93      -45.55     68.08 o 
  -1   7   6      606.06      695.31    105.76 o 
   1   7   6      158.40      110.73     86.66 o 
   3   7   6      392.32      479.59     71.54 o 
   5   7   6        0.34       97.34     61.73 o 
   7   7   6      240.30      161.74     93.31 o 
   9   7   6      204.35      102.22     89.49 o 
  11   7   6      372.00      353.21    158.63 o 
  13   7   6      284.26      240.25    127.53 o 
 -16   8   6       26.74       19.74    139.97 o 
 -14   8   6       32.15       -0.93     97.81 o 
 -12   8   6        0.00      -20.25     93.89 o 
 -10   8   6       19.43        0.00    111.98 o 
  -8   8   6        7.23      -69.80     89.45 o 
  -6   8   6       11.92      101.09     85.05 o 
  -4   8   6      350.24      118.60    127.53 o 
  -2   8   6       58.60       93.31    105.76 o 
   0   8   6       86.38       62.21    130.64 o 
   2   8   6      997.46     1269.07    199.07 o 
   4   8   6     1564.50     2724.76    267.50 o 
   6   8   6       26.73     -111.98    136.86 o 
 -33   1   7      122.86       45.62     78.81 o 
 -31   1   7     1054.96      795.07     85.05 o 
 -29   1   7        0.35       18.93     50.44 o 
 -27   1   7        1.30       -0.83     32.77 o 
 -25   1   7     4403.08     5206.04    122.93 o 
 -23   1   7      277.42      201.81     32.77 o 
 -21   1   7       28.32       18.66     19.43 o 
 -19   1   7      722.35      699.87     30.79 o 
 -17   1   7      107.85      106.12     17.60 o 
 -15   1   7      325.06      205.48     17.60 o 
 -13   1   7     3954.76     4533.91     68.08 o 
 -11   1   7    11184.18    11634.51    133.75 o 
  -9   1   7     5570.92     6138.22     71.69 o 
  -7   1   7     4116.51     4272.06     50.44 o 
  -5   1   7    10375.15    10404.23    114.12 o 
  -3   1   7     3898.44     3798.77     46.03 o 
  -1   1   7      303.48      246.96     10.35 o 
   1   1   7    12646.89    13551.63    139.94 o 
   3   1   7      534.93      391.92     17.60 o 
   5   1   7     1597.18     1686.99     43.55 o 
   7   1   7      220.99      224.34     18.66 o 
   9   1   7       57.80       71.18     31.10 o 
  11   1   7     1828.56     1824.99     74.39 o 
  13   1   7     1019.82      955.98     65.56 o 
  15   1   7     1133.42     1219.95    149.30 o 
  17   1   7      108.02       69.58     56.39 o 
  19   1   7        0.01       -8.29     58.29 o 
  21   1   7      141.87       57.94     76.14 o 
  23   1   7       63.21       55.45     94.19 o 
 -34   2   7       46.39       86.67    117.64 o 
 -32   2   7      367.23      452.62    118.20 o 
 -30   2   7       12.84      -32.54     55.18 o 
 -28   2   7       45.82       44.53     41.62 o 
 -26   2   7      383.54      253.20     47.79 o 
 -24   2   7     2901.25     3370.98    100.03 o 
 -22   2   7     1303.38     1301.54     54.85 o 
 -20   2   7     2053.65     2189.91     54.85 o 
 -18   2   7     1769.43     1770.00    121.31 o 
 -16   2   7     1989.64     2037.64     38.86 o 
 -14   2   7     5466.04     6190.06     85.02 o 
 -12   2   7      389.87      387.52     18.66 o 
 -10   2   7      563.33      660.88     31.10 o 
  -8   2   7    10220.34    11101.52    131.97 o 
  -6   2   7       10.90        6.22      5.56 o 
  -4   2   7      218.76      209.24     21.77 o 
  -2   2   7        1.64       -6.22      8.80 o 
   0   2   7     4325.31     4423.06     57.18 o 
   2   2   7     5073.90     5330.63     68.08 o 
   4   2   7     4942.96     5403.52     76.89 o 
   6   2   7     4488.61     4943.69     90.10 o 
   8   2   7     1235.16     1190.51     50.62 o 
  10   2   7       28.33        8.29     27.82 o 
  12   2   7     1408.38     1317.31     64.82 o 
  14   2   7      671.63      592.93     66.74 o 
  16   2   7        5.26       39.10     61.11 o 
  18   2   7      123.20      157.22     70.11 o 
  20   2   7      143.51      153.75     74.65 o 
  22   2   7       32.48      -22.55    130.64 o 
 -33   3   7       14.49     -120.57    120.57 o 
 -31   3   7      301.42      156.89    108.87 o 
 -29   3   7       24.67       29.90     63.12 o 
 -27   3   7      239.52      152.55     49.31 o 
 -25   3   7     1621.61     1759.36     81.29 o 
 -23   3   7     2578.12     2655.51    143.08 o 
 -21   3   7     2822.71     3033.60    102.64 o 
 -19   3   7     3083.17     3265.75     80.58 o 
 -17   3   7     3549.34     4157.89     80.58 o 
 -15   3   7      588.56      540.82     29.86 o 
 -13   3   7      134.07       85.08     16.00 o 
 -11   3   7      670.26      545.92     19.43 o 
  -9   3   7      855.95      982.90     26.39 o 
  -7   3   7     2232.19     2274.76     46.03 o 
  -5   3   7     1697.22     1782.71     32.77 o 
  -3   3   7     2874.41     3229.02     62.21 o 
  -1   3   7      155.27      163.57     27.99 o 
   1   3   7     1732.25     1824.75     41.62 o 
   3   3   7     1052.58     1188.86     40.44 o 
   5   3   7     1933.52     2227.24     39.59 o 
   7   3   7       41.36       54.95     43.55 o 
   9   3   7       85.96       55.99     33.38 o 
  11   3   7      656.41      565.16     48.80 o 
  13   3   7      919.50      922.37     67.81 o 
  15   3   7      230.55      253.25    127.53 o 
  17   3   7      105.04      143.48     68.08 o 
  19   3   7       22.71      -80.58     80.58 o 
  21   3   7       38.50      158.58    125.31 o 
 -30   4   7       52.84      162.08     79.17 o 
 -28   4   7       45.73      -20.74     77.72 o 
 -26   4   7      224.55      161.74     70.38 o 
 -24   4   7      878.52      948.93     77.72 o 
 -22   4   7     3549.21     3932.98    332.82 o 
 -20   4   7     4719.72     5565.57    189.74 o 
 -18   4   7      121.28      147.69     99.53 o 
 -16   4   7      771.89      677.00     46.66 o 
 -14   4   7     2231.50     2411.09     62.21 o 
 -12   4   7      111.96      103.07     21.61 o 
 -10   4   7      901.67      857.86     26.38 o 
  -8   4   7      154.77      116.70     14.93 o 
  -6   4   7       68.17       45.32     14.93 o 
  -4   4   7      693.53      696.77     46.66 o 
  -2   4   7       51.56       52.88     21.99 o 
   0   4   7     1127.43     1077.65     74.65 o 
   2   4   7      245.90      220.32     23.90 o 
   4   4   7       95.00       96.80     16.69 o 
   6   4   7       15.52       11.55     14.93 o 
   8   4   7      217.36      190.27     31.10 o 
  10   4   7      969.37     1324.88     67.81 o 
  12   4   7       87.69      117.72     56.68 o 
  14   4   7       49.86      -13.64     55.18 o 
  16   4   7      214.21      286.50     79.17 o 
  18   4   7      179.64      103.90    103.30 o 
  20   4   7      271.69      216.29    158.63 o 
 -29   5   7       38.30       88.59    106.26 o 
 -27   5   7        7.95       49.45     81.71 o 
 -25   5   7       35.04       39.46     69.97 o 
 -23   5   7       54.62       35.25    111.98 o 
 -21   5   7      338.37      283.53     61.11 o 
 -19   5   7       29.69       38.88     48.01 o 
 -17   5   7      173.24      147.72     43.55 o 
 -15   5   7       80.04       27.99     35.19 o 
 -13   5   7      209.22      113.81     37.20 o 
 -11   5   7        7.69      -16.40     18.66 o 
  -9   5   7       39.06        9.95     27.99 o 
  -7   5   7     1343.62     1399.85     83.98 o 
  -5   5   7     2659.30     2998.68     70.38 o 
  -3   5   7      397.41      434.00     62.21 o 
  -1   5   7     9377.35    10917.47    197.23 o 
   1   5   7      175.00       92.48     32.77 o 
   3   5   7      176.15      140.34     29.86 o 
   5   5   7      133.56      102.19     28.32 o 
   7   5   7      286.68      297.73     34.21 o 
   9   5   7      233.96      238.98    161.74 o 
  11   5   7      705.01      713.13     79.17 o 
  13   5   7       84.05       32.66     64.01 o 
  15   5   7      136.94       92.75     95.58 o 
  17   5   7      142.22       67.43    208.40 o 
 -26   6   7      208.02      271.65    105.72 o 
 -24   6   7      721.00     1170.22    135.51 o 
 -22   6   7       25.57      -43.55     76.14 o 
 -20   6   7      154.42      164.35     67.23 o 
 -18   6   7       90.25       73.84     50.44 o 
 -16   6   7      884.11      812.50     72.48 o 
 -14   6   7      394.21      340.10     50.44 o 
 -12   6   7      144.00       82.51     41.62 o 
 -10   6   7     3660.61     4039.95    122.93 o 
  -8   6   7     2962.21     3168.95    100.03 o 
  -6   6   7      173.23      174.79    111.98 o 
  -4   6   7      106.33       78.80     32.77 o 
  -2   6   7     1529.06     1642.85    146.19 o 
   0   6   7     1963.54     2047.02    236.39 o 
   2   6   7     1228.18     1362.05    329.71 o 
   4   6   7     1053.03     1169.45    298.60 o 
   6   6   7      732.50      653.20     57.18 o 
   8   6   7     2898.97     3490.50    149.51 o 
  10   6   7        1.26      -51.63     96.42 o 
  12   6   7      284.50      144.38    118.20 o 
  14   6   7      456.00      547.93    147.11 o 
  16   6   7       16.51      -15.70    142.43 o 
 -21   7   7       34.50      -89.58     89.58 o 
 -19   7   7      436.88      527.30     92.38 o 
 -17   7   7      167.99      164.85     61.58 o 
 -15   7   7      765.39      552.92     69.97 o 
 -13   7   7        0.18      -33.84     54.85 o 
 -11   7   7      189.29      171.07     65.32 o 
  -9   7   7      694.77      691.92     74.78 o 
  -7   7   7     1475.86     1382.11    121.31 o 
  -5   7   7      129.23      119.81     59.26 o 
  -3   7   7      693.68      809.74    118.20 o 
  -1   7   7       79.97      127.39    146.19 o 
   1   7   7       10.52        6.68     59.26 o 
   3   7   7       34.57       54.92     69.62 o 
   5   7   7      166.15      143.43    143.08 o 
   7   7   7      116.96       65.70     88.18 o 
   9   7   7        5.21      -92.06     92.06 o 
  11   7   7      103.43      167.96    108.03 o 
 -16   8   7      347.64      408.38    139.97 o 
 -14   8   7        0.06      -78.89     92.07 o 
 -12   8   7      150.13      -27.13     78.81 o 
 -10   8   7       84.67       39.81     82.82 o 
  -8   8   7       62.31      212.09     92.67 o 
  -6   8   7       95.33       -6.06     78.16 o 
  -4   8   7       87.75      -12.96     90.20 o 
  -2   8   7       16.43      -31.10    105.76 o 
   0   8   7       30.24       74.65    124.42 o 
   2   8   7      479.26      454.13    155.52 o 
   4   8   7      389.29      553.66    174.19 o 
   6   8   7       28.32      -70.24    120.43 o 
 -34   0   8       10.59      261.28    136.86 o 
 -32   0   8       97.33       74.65     74.65 o 
 -30   0   8       81.85       12.44     62.21 o 
 -28   0   8      255.30       87.09     49.77 o 
 -26   0   8     5392.46     6314.22    217.73 o 
 -24   0   8      816.83      802.50     68.43 o 
 -22   0   8     1680.17     1853.83     80.87 o 
 -20   0   8     1835.33     1766.74     62.21 o 
 -18   0   8      737.83      696.74     37.33 o 
 -16   0   8      926.04     1138.43     43.55 o 
 -14   0   8     2172.69     2730.98     68.43 o 
 -12   0   8    15956.64    18364.12    298.60 o 
 -10   0   8     6684.07     7147.82    130.64 o 
  -8   0   8      113.19       80.87     12.44 o 
  -6   0   8     1262.63     1101.10     31.10 o 
  -4   0   8       13.80       24.88     12.44 o 
  -2   0   8      121.89      111.98     12.44 o 
   0   0   8      824.65      939.36     31.10 o 
   2   0   8    42783.38    46619.48    696.74 o 
   4   0   8    40980.89    46034.72    678.08 o 
   6   0   8     1396.51     1549.01     55.99 o 
   8   0   8      427.93      298.60     31.10 o 
  10   0   8        1.03        6.22     18.66 o 
  12   0   8        0.33      -49.77     55.99 o 
  14   0   8      890.34      939.36    118.20 o 
  16   0   8       38.53      -24.88     74.65 o 
  18   0   8     1922.67     2619.00    161.74 o 
  20   0   8     3928.06     5573.93    261.28 o 
  22   0   8     1478.61     1916.04    192.85 o 
 -35   1   8       48.92      130.20    118.51 o 
 -33   1   8        8.15       39.01     71.11 o 
 -31   1   8       43.66       15.55     48.39 o 
 -29   1   8        2.68       15.39     40.25 o 
 -27   1   8      459.73      261.71     52.88 o 
 -25   1   8      705.62      585.46     38.86 o 
 -23   1   8       34.96       59.38     23.90 o 
 -21   1   8     2179.30     2292.31    105.76 o 
 -19   1   8      887.09      795.29     37.20 o 
 -17   1   8      530.52      512.85     37.33 o 
 -15   1   8     1315.91     1402.78     90.20 o 
 -13   1   8     9112.04    10770.16    133.75 o 
 -11   1   8     1588.89     1847.61     29.86 o 
  -9   1   8      860.40      982.83     19.43 o 
  -7   1   8     5887.43     5889.12     77.76 o 
  -5   1   8      209.05      199.07     10.35 o 
  -3   1   8      310.24      274.29     13.20 o 
  -1   1   8     4792.06     4965.26    102.65 o 
   1   1   8     9516.40    10469.62    121.06 o 
   3   1   8     7868.84     8643.40    112.11 o 
   5   1   8     3958.32     4379.64     96.42 o 
   7   1   8     2137.04     2396.53     65.32 o 
   9   1   8       75.29       55.99     16.69 o 
  11   1   8      593.04      401.89     59.10 o 
  13   1   8        4.62       29.33     44.79 o 
  15   1   8       21.75       71.91     54.85 o 
  17   1   8      473.55      354.59     72.48 o 
  19   1   8      633.36      416.76     87.45 o 
  21   1   8       78.33       29.89     89.45 o 
  23   1   8      149.69      181.68    171.39 o 
 -34   2   8      305.99      328.88    107.24 o 
 -32   2   8       39.20       55.99     80.87 o 
 -30   2   8      345.54      213.26     93.31 o 
 -28   2   8       10.07      -20.30     41.62 o 
 -26   2   8     1673.28     1678.28     76.89 o 
 -24   2   8        4.42       -5.39     32.77 o 
 -22   2   8     3006.45     3265.13     88.18 o 
 -20   2   8     2996.25     3373.03     76.89 o 
 -18   2   8       25.04       44.93     19.43 o 
 -16   2   8     3243.57     3841.07     68.08 o 
 -14   2   8      275.37      248.49     15.55 o 
 -12   2   8      874.18     1023.58     26.39 o 
 -10   2   8      432.94      494.58     17.60 o 
  -8   2   8      493.10      485.95     18.66 o 
  -6   2   8    17605.91    19580.00    213.74 o 
  -4   2   8     2531.33     2736.24    102.65 o 
  -2   2   8     5471.46     5905.22     69.97 o 
   0   2   8      115.07      127.60     13.20 o 
   2   2   8    10917.85    11650.96    147.31 o 
   4   2   8     3396.13     3766.25    155.52 o 
   6   2   8       69.21       54.29     23.90 o 
   8   2   8      146.31       75.96     33.89 o 
  10   2   8      612.25      599.35     58.29 o 
  12   2   8       99.48      108.42     44.79 o 
  14   2   8      179.20      103.05     49.31 o 
  16   2   8      155.63      100.73     55.18 o 
  18   2   8        5.02        1.24     64.24 o 
  20   2   8      140.02      162.40     83.23 o 
  22   2   8      495.15      351.48    172.36 o 
 -33   3   8      184.70      140.54     96.48 o 
 -31   3   8      330.34      326.91     87.65 o 
 -29   3   8        2.89       13.33     93.31 o 
 -27   3   8     1454.41     1628.66    155.52 o 
 -25   3   8        6.75       -9.18     68.43 o 
 -23   3   8     2761.80     3257.17    124.42 o 
 -21   3   8     5217.36     6187.62    136.15 o 
 -19   3   8     3712.51     4089.11    115.09 o 
 -17   3   8       48.13       21.15     20.70 o 
 -15   3   8     1471.96     1587.18     44.79 o 
 -13   3   8     1762.09     1798.84     71.54 o 
 -11   3   8     5038.29     5648.58     86.66 o 
  -9   3   8     1446.08     1518.00     35.19 o 
  -7   3   8     1191.00     1229.36     83.98 o 
  -5   3   8     2816.39     3016.48     47.79 o 
  -3   3   8     2154.96     2283.94     68.43 o 
  -1   3   8      114.27      103.60     14.93 o 
   1   3   8     1813.19     1752.79     71.54 o 
   3   3   8     1127.87     1321.95     35.19 o 
   5   3   8       17.36      -10.89     11.80 o 
   7   3   8      228.88      174.19     31.06 o 
   9   3   8       73.00       31.10     27.82 o 
  11   3   8      665.33      596.89     53.62 o 
  13   3   8       71.62       47.87     47.10 o 
  15   3   8      692.68      596.49     73.48 o 
  17   3   8       30.64       43.55     74.78 o 
  19   3   8      381.17      275.79    122.41 o 
  21   3   8       27.01      321.14    146.06 o 
 -30   4   8       29.70      185.07     86.66 o 
 -28   4   8      128.67       19.49     65.54 o 
 -26   4   8       46.73       -6.22     57.18 o 
 -24   4   8       69.47        4.33     50.44 o 
 -22   4   8       16.38      -37.20     37.20 o 
 -20   4   8     4843.83     5149.84    134.11 o 
 -18   4   8    13411.34    15758.47    317.87 o 
 -16   4   8      581.30      554.52     40.44 o 
 -14   4   8      282.77      256.94     21.61 o 
 -12   4   8      700.35      801.95     68.43 o 
 -10   4   8      375.29      306.52     34.21 o 
  -8   4   8      706.26      724.24     25.31 o 
  -6   4   8     5095.01     5933.51    103.30 o 
  -4   4   8     2960.46     3195.25    111.98 o 
  -2   4   8      530.46      508.81     49.77 o 
   0   4   8       19.48       51.84     19.43 o 
   2   4   8       14.98        0.00     16.00 o 
   4   4   8       20.12       -8.09     17.15 o 
   6   4   8      726.90      833.53     46.66 o 
   8   4   8     4172.96     5139.97    141.29 o 
  10   4   8      212.96      139.01     60.99 o 
  12   4   8       79.88       14.60     55.18 o 
  14   4   8      528.81      460.87     75.93 o 
  16   4   8       35.98      -57.50     67.81 o 
  18   4   8       29.77       52.88     96.77 o 
 -29   5   8      115.33      178.43     90.10 o 
 -27   5   8       31.31      -59.10     74.78 o 
 -25   5   8       11.12       78.80    124.42 o 
 -23   5   8        0.54      -23.77     61.11 o 
 -21   5   8      248.97      103.09     44.79 o 
 -19   5   8      557.93      484.73     64.24 o 
 -17   5   8      332.76      295.39     59.10 o 
 -15   5   8      712.52      521.03     49.31 o 
 -13   5   8     3330.81     3503.04    143.08 o 
 -11   5   8     1155.30     1217.72     41.41 o 
  -9   5   8      119.24       89.17     20.70 o 
  -7   5   8     1962.52     1991.17     59.26 o 
  -5   5   8      610.22      664.97     37.20 o 
  -3   5   8     3871.83     4267.13    118.20 o 
  -1   5   8     5481.99     6326.78    149.43 o 
   1   5   8     1428.20     1356.27     52.79 o 
   3   5   8       26.07       -8.00     27.19 o 
   5   5   8      302.15      326.65     59.10 o 
   7   5   8       71.26       15.55     48.39 o 
   9   5   8      450.01      423.56    105.76 o 
  11   5   8      761.15      865.53     94.10 o 
  13   5   8        2.94       -8.81     75.93 o 
  15   5   8      432.02      488.77    114.12 o 
  17   5   8       61.94      116.50    124.42 o 
 -26   6   8       78.32       35.66     83.84 o 
 -24   6   8      258.92      264.39     74.78 o 
 -22   6   8      169.15       89.86    199.07 o 
 -20   6   8       31.29      -17.31     50.44 o 
 -18   6   8      394.78      397.76    242.62 o 
 -16   6   8       50.61       44.44     46.03 o 
 -14   6   8      683.30      589.87     65.98 o 
 -12   6   8     1166.74     1128.66     68.08 o 
 -10   6   8      420.99      443.07     41.41 o 
  -8   6   8        4.07       51.01     31.06 o 
  -6   6   8       43.16       42.30     34.31 o 
  -4   6   8      580.31      586.92     99.53 o 
  -2   6   8      374.54      335.50     74.65 o 
   0   6   8      452.10      329.75    102.64 o 
   2   6   8     1143.85     1301.64    136.86 o 
   4   6   8      177.27      209.79     71.54 o 
   6   6   8       62.30        2.41     59.96 o 
   8   6   8      205.58      260.70     78.43 o 
  10   6   8     1510.99     1829.23    289.27 o 
  12   6   8      274.85      351.48    108.87 o 
  14   6   8       22.83      142.10    124.42 o 
 -23   7   8        2.23       63.20    124.04 o 
 -21   7   8      226.18      165.22     92.67 o 
 -19   7   8      133.93      101.61     65.54 o 
 -17   7   8        0.04       74.65    111.98 o 
 -15   7   8       21.42      -31.10     57.18 o 
 -13   7   8      261.38      281.50     62.21 o 
 -11   7   8       51.89        4.01     68.43 o 
  -9   7   8       75.80       -0.50     53.81 o 
  -7   7   8      888.51      812.17     83.68 o 
  -5   7   8       95.28      107.67     65.32 o 
  -3   7   8      204.09      105.00    189.74 o 
  -1   7   8       21.81       70.63     93.31 o 
   1   7   8        0.16       22.60     64.24 o 
   3   7   8     1785.59     2169.87    131.74 o 
   5   7   8        0.68      -86.66     86.66 o 
   7   7   8       84.24      130.64    105.57 o 
   9   7   8        4.42       52.88    123.17 o 
 -16   8   8      952.27      900.85    116.51 o 
 -14   8   8      143.93       95.73    180.41 o 
 -12   8   8       79.39       99.53     80.87 o 
 -10   8   8      518.72      318.89    164.85 o 
  -8   8   8       11.19      151.08    242.62 o 
  -6   8   8      426.66      559.32    143.08 o 
  -4   8   8       13.91       61.76     91.13 o 
  -2   8   8       74.04       68.43    143.08 o 
   0   8   8       48.73      223.95    136.86 o 
   2   8   8      948.45     1125.98    230.17 o 
   4   8   8     1052.36      920.69    211.51 o 
 -35   1   9        0.36       26.52    120.75 o 
 -33   1   9       13.59      -48.73     77.09 o 
 -31   1   9       43.64       21.77     59.10 o 
 -29   1   9       23.54       19.05     34.37 o 
 -27   1   9      383.72      321.66     39.59 o 
 -25   1   9     1408.51     1343.82     53.81 o 
 -23   1   9      277.31      171.96     34.21 o 
 -21   1   9       97.95       37.33     37.33 o 
 -19   1   9      378.92      370.38     26.39 o 
 -17   1   9     5276.73     5637.14     93.89 o 
 -15   1   9       84.49       49.77     13.20 o 
 -13   1   9     1019.42     1057.15     20.70 o 
 -11   1   9     4893.24     5153.06     72.47 o 
  -9   1   9       73.54       85.28     10.35 o 
  -7   1   9     1304.40     1291.82     23.90 o 
  -5   1   9     4607.88     4558.51     54.85 o 
  -3   1   9      520.02      556.93     17.60 o 
  -1   1   9        2.19       -3.11      8.80 o 
   1   1   9     8547.25     9186.83    108.92 o 
   3   1   9     2452.33     2591.32     49.31 o 
   5   1   9       61.28       30.22     15.55 o 
   7   1   9     1561.47     1615.92     52.24 o 
   9   1   9      364.61      387.63     31.06 o 
  11   1   9       27.86       45.18     40.25 o 
  13   1   9      497.00      432.51     65.54 o 
  15   1   9        0.23       13.30    127.53 o 
  17   1   9      360.59      290.12     86.42 o 
  19   1   9       12.72       -4.35    105.76 o 
  21   1   9      188.30      185.70    101.63 o 
 -34   2   9     1003.05     1234.73    147.59 o 
 -32   2   9        4.89      -63.12     63.12 o 
 -30   2   9      108.26       29.97     47.79 o 
 -28   2   9        4.78      -34.66     83.98 o 
 -26   2   9       57.79       30.74     37.33 o 
 -24   2   9      205.21      142.35     35.67 o 
 -22   2   9      129.21      102.41     28.34 o 
 -20   2   9      335.51      347.51     37.33 o 
 -18   2   9       60.10       39.81     11.13 o 
 -16   2   9      471.16      415.52     19.43 o 
 -14   2   9      839.98      787.71     68.43 o 
 -12   2   9     2673.90     2964.53     48.39 o 
 -10   2   9       83.96       71.29     10.35 o 
  -8   2   9     5114.00     5739.71     74.65 o 
  -6   2   9       32.94        3.11      8.80 o 
  -4   2   9       57.23       32.35     10.35 o 
  -2   2   9        8.08        9.95     12.44 o 
   0   2   9    16305.84    17401.46    211.68 o 
   2   2   9     3212.43     3123.09     65.98 o 
   4   2   9      172.70      159.30     40.44 o 
   6   2   9      174.74      176.18     35.19 o 
   8   2   9      393.38      341.56     44.79 o 
  10   2   9       11.27        1.73     36.74 o 
  12   2   9      638.57      612.10     72.47 o 
  14   2   9        0.02      -47.10     47.10 o 
  16   2   9      612.79      619.81     89.58 o 
  18   2   9       70.45       24.41    105.76 o 
  20   2   9       38.09       56.80    124.42 o 
 -33   3   9       11.24       28.07     85.69 o 
 -31   3   9      398.18      383.71    105.76 o 
 -29   3   9        0.19       69.50     60.99 o 
 -27   3   9        4.54       -3.11     59.10 o 
 -25   3   9     1068.25     1119.76    146.19 o 
 -23   3   9      380.56      393.94     41.62 o 
 -21   3   9     2120.51     2075.88     78.81 o 
 -19   3   9      248.83      234.78     29.86 o 
 -17   3   9     1970.94     2143.84     62.11 o 
 -15   3   9     1164.80     1109.82     37.20 o 
 -13   3   9       83.45       61.33     14.93 o 
 -11   3   9      868.41      856.95     46.66 o 
  -9   3   9        0.16      -15.55     15.55 o 
  -7   3   9      414.47      415.58     23.90 o 
  -5   3   9      567.44      567.15     31.10 o 
  -3   3   9        3.85       -9.33     15.55 o 
  -1   3   9     2364.67     2739.58     58.29 o 
   1   3   9     1711.59     1754.30     41.62 o 
   3   3   9     2439.79     2679.59     59.26 o 
   5   3   9       56.87       22.12     11.96 o 
   7   3   9      286.33      211.32     37.61 o 
   9   3   9      110.75       -1.83     46.66 o 
  11   3   9        4.03       56.55     46.03 o 
  13   3   9        0.45       45.85     53.62 o 
  15   3   9      457.42      509.81     92.06 o 
  17   3   9      591.33      818.92    152.41 o 
  19   3   9        0.01      -59.83    127.53 o 
 -32   4   9      239.73      130.34     91.13 o 
 -30   4   9      633.42      644.32     98.32 o 
 -28   4   9       26.29      -31.51     80.87 o 
 -26   4   9        2.95      -47.79     47.79 o 
 -24   4   9       68.21       47.51     59.10 o 
 -22   4   9        7.52       23.33     37.33 o 
 -20   4   9      307.34      269.36    108.87 o 
 -18   4   9     4373.89     5142.68    202.18 o 
 -16   4   9        0.08       14.83     43.55 o 
 -14   4   9     2818.53     2876.73    111.98 o 
 -12   4   9      951.31      965.01     37.20 o 
 -10   4   9       33.55        9.33     17.60 o 
  -8   4   9      312.38      277.79     23.90 o 
  -6   4   9       10.56       -9.78     14.93 o 
  -4   4   9      965.53     1009.83     37.20 o 
  -2   4   9     1012.24     1027.25     77.76 o 
   0   4   9     2001.91     1944.51     56.68 o 
   2   4   9      385.34      302.41     27.82 o 
   4   4   9     1705.81     1840.18     59.10 o 
   6   4   9        0.70      -12.44     12.44 o 
   8   4   9        9.86       34.38     37.61 o 
  10   4   9      131.37       43.55     62.21 o 
  12   4   9      714.34      645.29     74.65 o 
  14   4   9      249.22      224.52    143.08 o 
  16   4   9      415.14      317.91    161.74 o 
  18   4   9      173.43       13.51    205.29 o 
 -29   5   9      566.51      580.97    101.24 o 
 -27   5   9      292.81      171.92     93.31 o 
 -25   5   9       43.06       -3.43     63.67 o 
 -23   5   9        7.97       15.03     50.62 o 
 -21   5   9       58.33      -13.79     50.44 o 
 -19   5   9      599.75      481.40     65.32 o 
 -17   5   9        5.29       51.60     37.20 o 
 -15   5   9      178.80      104.77     40.25 o 
 -13   5   9      368.20      400.21     77.76 o 
 -11   5   9      504.93      373.25     30.79 o 
  -9   5   9       20.09       75.07     32.77 o 
  -7   5   9      209.05      143.08     25.31 o 
  -5   5   9     5888.79     6672.52    236.39 o 
  -3   5   9       32.33       53.40     25.31 o 
  -1   5   9     1534.88     1707.95     71.54 o 
   1   5   9     4206.18     4706.75    107.62 o 
   3   5   9     1250.48     1397.76     87.09 o 
   5   5   9      501.09      550.71     52.79 o 
   7   5   9      190.64      206.69     63.12 o 
   9   5   9       81.76       24.88     51.76 o 
  11   5   9        0.08      -18.10     77.76 o 
  13   5   9      565.10      747.29    261.28 o 
  15   5   9      263.49      125.86     94.50 o 
 -26   6   9      163.44       72.46     74.39 o 
 -24   6   9      627.86      654.46    199.07 o 
 -22   6   9      120.56      146.51     63.67 o 
 -20   6   9      119.93       57.98     54.85 o 
 -18   6   9       84.07       37.33     52.79 o 
 -16   6   9      687.32      733.48     69.97 o 
 -14   6   9     2175.33     2493.80    109.71 o 
 -12   6   9       90.67       16.29     46.03 o 
 -10   6   9      760.76      914.47     56.39 o 
  -8   6   9      541.57      446.66    127.53 o 
  -6   6   9      159.48      120.63     43.91 o 
  -4   6   9      606.45      678.12     59.96 o 
  -2   6   9      421.52      497.78    108.87 o 
   0   6   9      330.91      245.46     55.99 o 
   2   6   9       20.56       56.26     43.91 o 
   4   6   9       32.52       76.81     49.31 o 
   6   6   9       18.75       33.77     59.72 o 
   8   6   9      775.45      819.65    208.40 o 
  10   6   9      276.91      283.26     98.32 o 
  12   6   9      168.32      281.28    128.85 o 
 -23   7   9       12.83      -66.61     86.30 o 
 -21   7   9       15.21      154.57     83.68 o 
 -19   7   9       38.03       52.58     68.08 o 
 -17   7   9        0.28      -30.25     62.77 o 
 -15   7   9       46.46      -10.44    158.63 o 
 -13   7   9        9.51       29.82     60.99 o 
 -11   7   9        9.88      -12.44     74.65 o 
  -9   7   9        1.25      -40.44     57.18 o 
  -7   7   9      237.16      137.97     61.11 o 
  -5   7   9       50.53       68.43     62.11 o 
  -3   7   9       19.40      -17.67     53.81 o 
  -1   7   9        0.06      -28.10     60.99 o 
   1   7   9       12.52      -31.10     82.20 o 
   3   7   9        4.93       55.03     81.71 o 
   5   7   9       37.08      -65.65     78.16 o 
   7   7   9      190.12      232.60    157.31 o 
   9   7   9       42.40       14.63    301.71 o 
 -16   8   9      486.63      486.69    103.12 o 
 -14   8   9      106.71       65.70     88.18 o 
 -12   8   9        0.01        0.37     74.39 o 
 -10   8   9     1591.18     1466.60    132.82 o 
  -8   8   9        3.70       32.70     88.51 o 
  -6   8   9       84.78       67.14    133.75 o 
  -4   8   9      240.15      253.88    116.51 o 
  -2   8   9       91.83       50.58     91.24 o 
   0   8   9        0.01       49.77    124.42 o 
   2   8   9       22.42     -111.98    149.30 o 
 -34   0  10      921.00     1125.98    155.52 o 
 -32   0  10      116.73       24.88     74.65 o 
 -30   0  10      374.89      292.38     80.87 o 
 -28   0  10     2109.14     1928.48    105.76 o 
 -26   0  10     5181.24     5231.78    167.96 o 
 -24   0  10      202.15       80.87     31.10 o 
 -22   0  10     5738.54     6581.72    167.96 o 
 -20   0  10      897.18      926.92     55.99 o 
 -18   0  10        2.49       -6.22     18.66 o 
 -16   0  10        4.68       18.66     12.44 o 
 -14   0  10     4524.00     5225.56     99.53 o 
 -12   0  10    10072.69    11359.38    230.17 o 
 -10   0  10      684.82      702.96     24.88 o 
  -8   0  10    17049.18    17822.90    279.94 o 
  -6   0  10     1963.90     1984.47     43.55 o 
  -4   0  10     2919.01     3247.31     68.43 o 
  -2   0  10     3579.00     4136.90     80.87 o 
   0   0  10     1557.56     1654.76     49.77 o 
   2   0  10    27960.85    31154.30    590.99 o 
   4   0  10      143.19       87.09     18.66 o 
   6   0  10     1155.71     1144.65     55.99 o 
   8   0  10     1474.21     1418.37     68.43 o 
  10   0  10      507.26      535.00     93.31 o 
  12   0  10       95.73       74.65     99.53 o 
  14   0  10     1072.23     1020.23    167.96 o 
  16   0  10     1472.18     1816.51    149.30 o 
  18   0  10     1280.23     2003.13    180.41 o 
  20   0  10      614.56      572.32    155.52 o 
 -35   1  10       31.03      141.38    139.97 o 
 -33   1  10      222.70      147.84     74.39 o 
 -31   1  10       24.09      -34.35     50.44 o 
 -29   1  10        1.73      -14.00     34.37 o 
 -27   1  10      432.87      400.48     41.62 o 
 -25   1  10     2672.51     2803.58     78.81 o 
 -23   1  10      822.32      807.45     41.41 o 
 -21   1  10      459.19      383.62     25.31 o 
 -19   1  10      120.88      102.48     21.77 o 
 -17   1  10       42.03       20.74     24.88 o 
 -15   1  10     1041.13     1118.46     37.33 o 
 -13   1  10     2370.56     2544.48     41.62 o 
 -11   1  10      157.18       98.89     27.99 o 
  -9   1  10       22.46       15.55      9.33 o 
  -7   1  10     1899.98     2110.94     37.20 o 
  -5   1  10      474.00      451.04     17.60 o 
  -3   1  10        4.39        0.00     12.44 o 
  -1   1  10        2.55       -8.80      8.80 o 
   1   1  10     8567.56     9403.58    136.86 o 
   3   1  10     1298.56     1299.38     37.33 o 
   5   1  10      191.90      153.99     24.88 o 
   7   1  10     1474.14     1718.89     51.76 o 
   9   1  10       28.32        0.00     38.86 o 
  11   1  10      356.92      378.55     60.99 o 
  13   1  10        0.02        2.59     52.24 o 
  15   1  10      257.02      231.38     65.56 o 
  17   1  10      631.06      395.82    192.85 o 
  19   1  10       65.04      -10.09     80.58 o 
 -34   2  10       64.97      -59.76    136.86 o 
 -32   2  10       28.87      -55.05     55.05 o 
 -30   2  10      147.29      177.30     52.79 o 
 -28   2  10      211.01      122.05     46.03 o 
 -26   2  10       12.76       32.41     37.61 o 
 -24   2  10      127.84       94.95     41.62 o 
 -22   2  10      507.48      470.69     39.59 o 
 -20   2  10      268.28      166.34     20.70 o 
 -18   2  10     2412.16     2637.46     56.68 o 
 -16   2  10     1357.16     1364.61     43.55 o 
 -14   2  10      880.89      957.85     27.99 o 
 -12   2  10       11.53        2.49     10.35 o 
 -10   2  10      889.43      834.34     24.88 o 
  -8   2  10     3418.27     3956.25     58.29 o 
  -6   2  10        1.09       -9.33      9.33 o 
  -4   2  10      999.38      915.53     31.10 o 
  -2   2  10     9024.32    10206.95    233.28 o 
   0   2  10     3837.80     4135.00     68.75 o 
   2   2  10       65.26       52.88     17.60 o 
   4   2  10      303.07      296.98     32.01 o 
   6   2  10       57.48       94.14     32.77 o 
   8   2  10      575.75      501.88     62.21 o 
  10   2  10      354.28      325.33     52.24 o 
  12   2  10       22.91      -13.69     51.76 o 
  14   2  10       21.14      -26.13     83.98 o 
  16   2  10       20.25      -24.88     65.54 o 
  18   2  10      284.89      294.87     96.42 o 
  20   2  10        2.97       64.73    232.64 o 
 -33   3  10       93.16       94.87     86.66 o 
 -31   3  10      367.75      593.77    180.41 o 
 -29   3  10       30.13      -11.94     53.81 o 
 -27   3  10       58.73       72.87     55.99 o 
 -25   3  10      866.20      884.66     62.77 o 
 -23   3  10       31.46      -18.66     49.77 o 
 -21   3  10     1076.06     1130.34     62.77 o 
 -19   3  10    10074.13    11666.97    289.27 o 
 -17   3  10        3.66        4.67     15.55 o 
 -15   3  10      198.06      160.86     31.10 o 
 -13   3  10      181.65      157.11     19.43 o 
 -11   3  10       61.94       39.99     14.93 o 
  -9   3  10     1106.90     1023.58     30.79 o 
  -7   3  10     3319.46     3701.45     83.98 o 
  -5   3  10      138.01      112.20     14.93 o 
  -3   3  10     1698.25     1787.03     43.33 o 
  -1   3  10      487.19      473.99     23.90 o 
   1   3  10     3623.44     4053.91     80.58 o 
   3   3  10     1918.87     2101.17     65.54 o 
   5   3  10      549.03      551.97     46.66 o 
   7   3  10     2208.48     2319.34     99.98 o 
   9   3  10      278.88      166.25     58.39 o 
  11   3  10      424.92      373.39     60.99 o 
  13   3  10        2.78       13.69     51.76 o 
  15   3  10        4.53      -76.14     76.14 o 
  17   3  10      423.12      428.63    112.11 o 
 -32   4  10      379.06      365.14     98.62 o 
 -30   4  10      407.91      485.74     86.66 o 
 -28   4  10       25.71       42.24    130.64 o 
 -26   4  10      111.35       63.70     53.81 o 
 -24   4  10       35.54      -46.03     46.03 o 
 -22   4  10     2244.70     2572.13    261.28 o 
 -20   4  10        0.11      -15.55     35.19 o 
 -18   4  10     6274.80     6608.62    146.48 o 
 -16   4  10     1410.30     1641.06     65.56 o 
 -14   4  10       99.56       60.96     20.70 o 
 -12   4  10     1090.11     1023.74     37.20 o 
 -10   4  10       45.57       12.44     31.10 o 
  -8   4  10       11.83       34.21     21.99 o 
  -6   4  10        7.91       13.01     23.90 o 
  -4   4  10       57.54       42.30     20.70 o 
  -2   4  10     2161.32     2262.35     54.85 o 
   0   4  10      348.14      332.07     28.34 o 
   2   4  10     4341.67     5346.66    124.42 o 
   4   4  10       49.83       31.10     17.60 o 
   6   4  10       73.94       29.38     36.74 o 
   8   4  10      205.69      178.10     56.39 o 
  10   4  10     1412.71     1593.41    103.12 o 
  12   4  10      267.93      332.04     93.31 o 
  14   4  10       27.85      -44.44     77.76 o 
  16   4  10        0.08      -33.11    117.64 o 
 -29   5  10       82.06      105.16     84.77 o 
 -27   5  10        3.68       59.72     65.54 o 
 -25   5  10      127.19       59.10     57.18 o 
 -23   5  10       25.77       -4.93     62.77 o 
 -21   5  10      174.52      138.16     52.24 o 
 -19   5  10        8.66      -38.06     40.44 o 
 -17   5  10     1866.16     1913.62     77.72 o 
 -15   5  10        9.81       35.50     35.67 o 
 -13   5  10     2393.19     2885.33    223.95 o 
 -11   5  10      695.52      661.60    115.09 o 
  -9   5  10      469.66      384.57     49.77 o 
  -7   5  10     2080.21     2110.27    217.73 o 
  -5   5  10       26.60      -20.70     20.70 o 
  -3   5  10     2081.13     2232.89    180.41 o 
  -1   5  10     1915.49     1894.50    118.20 o 
   1   5  10       80.18       73.48     34.37 o 
   3   5  10       63.16       31.88     32.01 o 
   5   5  10      133.81      113.31     80.87 o 
   7   5  10       69.98       37.56     56.39 o 
   9   5  10       61.67        6.22    149.30 o 
  11   5  10       28.81       -5.42     65.56 o 
  13   5  10     1494.23     1765.56    160.15 o 
  15   5  10      211.15       86.04    125.50 o 
 -26   6  10      278.31      124.42    124.42 o 
 -24   6  10       65.31      -31.10     77.72 o 
 -22   6  10        0.04        3.11    127.53 o 
 -20   6  10       24.71       34.73     52.24 o 
 -18   6  10      320.19      359.05     59.26 o 
 -16   6  10      255.01       94.75     56.68 o 
 -14   6  10       10.33      -15.11     68.43 o 
 -12   6  10      224.84      175.47     39.59 o 
 -10   6  10       54.85       82.70     37.20 o 
  -8   6  10      233.80      199.63     52.88 o 
  -6   6  10      242.24      279.73     51.76 o 
  -4   6  10       48.11       20.74     38.86 o 
  -2   6  10      651.23      685.20     52.79 o 
   0   6  10      155.46       67.30     55.99 o 
   2   6  10      167.75      159.94     68.08 o 
   4   6  10      288.57      268.08     66.74 o 
   6   6  10       24.17       39.69     60.99 o 
   8   6  10      408.44      479.03     86.66 o 
  10   6  10        0.25      -76.33     80.58 o 
  12   6  10        0.19       36.33    108.92 o 
 -23   7  10     1621.39     1772.96    379.48 o 
 -21   7  10      141.74      158.63     65.98 o 
 -19   7  10      365.40      288.83     74.65 o 
 -17   7  10        1.31       -6.22     65.98 o 
 -15   7  10        0.89       57.87     72.48 o 
 -13   7  10      384.71      277.27     76.14 o 
 -11   7  10       17.53       26.87     54.85 o 
  -9   7  10       12.18      -35.94     59.26 o 
  -7   7  10       14.11       24.24     62.77 o 
  -5   7  10       30.04      -25.88     54.85 o 
  -3   7  10      331.14      336.87     65.54 o 
  -1   7  10       53.98      145.27     79.17 o 
   1   7  10      719.75     1052.64    112.81 o 
   3   7  10      191.71      198.53     94.19 o 
   5   7  10      754.47      772.78    149.30 o 
   7   7  10       10.28      -37.33    174.19 o 
 -14   8  10      145.94       74.65     90.10 o 
 -12   8  10      154.68      256.30     86.66 o 
 -10   8  10        4.56      -35.81     96.42 o 
  -8   8  10       17.48       83.29     78.81 o 
  -6   8  10      251.38      252.14    121.31 o 
  -4   8  10        2.08       29.74    108.92 o 
  -2   8  10        0.55     -101.63    101.63 o 
   0   8  10       53.10       81.35    205.29 o 
 -35   1  11       11.26       97.92    107.24 o 
 -33   1  11       37.83      -45.46     56.68 o 
 -31   1  11        9.11       -9.33     43.99 o 
 -29   1  11      170.82      149.30     43.99 o 
 -27   1  11      536.18      405.11     41.62 o 
 -25   1  11       41.72       11.40     25.31 o 
 -23   1  11     4691.57     5551.18    113.87 o 
 -21   1  11     1233.70     1157.61     41.62 o 
 -19   1  11      340.76      279.94     20.70 o 
 -17   1  11      262.54      238.16     18.66 o 
 -15   1  11     1044.36     1002.96     37.33 o 
 -13   1  11     1455.93     1634.28     32.77 o 
 -11   1  11      681.65      645.91     23.90 o 
  -9   1  11      459.50      360.92     17.60 o 
  -7   1  11     8098.47     9095.26    109.71 o 
  -5   1  11      423.45      302.52     17.60 o 
  -3   1  11       56.83       43.24     27.99 o 
  -1   1  11        0.00       11.20     10.35 o 
   1   1  11       12.83       21.33     14.93 o 
   3   1  11     1295.71     1281.93     41.62 o 
   5   1  11      282.53      228.81     65.32 o 
   7   1  11       22.99        4.84     19.43 o 
   9   1  11       52.29       20.74     36.74 o 
  11   1  11      251.62      199.78     60.99 o 
  13   1  11       24.55      -16.27     52.75 o 
  15   1  11       22.04      -60.00     63.12 o 
  17   1  11        0.70      -79.17     79.17 o 
  19   1  11      592.98      614.89    120.75 o 
 -34   2  11        2.13       29.74     88.18 o 
 -32   2  11      619.07      581.24     77.72 o 
 -30   2  11       56.21      -30.02     49.31 o 
 -28   2  11        4.18       16.89     52.88 o 
 -26   2  11       23.24       31.10     37.20 o 
 -24   2  11        3.88       -3.96     21.61 o 
 -22   2  11     4279.11     4952.62    167.96 o 
 -20   2  11     4774.31     5444.16    103.52 o 
 -18   2  11        1.82       14.52     16.69 o 
 -16   2  11     1203.77     1214.08     59.10 o 
 -14   2  11     6584.93     7552.31    130.64 o 
 -12   2  11     2973.34     3397.53     58.29 o 
 -10   2  11       97.20       93.31     11.13 o 
  -8   2  11     6198.47     7786.91    112.10 o 
  -6   2  11      111.97       84.96     14.93 o 
  -4   2  11      522.43      484.42     34.21 o 
  -2   2  11       18.47       17.77     14.93 o 
   0   2  11      136.72      129.06     19.43 o 
   2   2  11     1654.72     1664.89     54.85 o 
   4   2  11      158.81      141.54     52.88 o 
   6   2  11     1531.89     1742.87     74.39 o 
   8   2  11      106.95       89.92     47.79 o 
  10   2  11      484.18      519.44     68.75 o 
  12   2  11        0.01       82.80     60.99 o 
  14   2  11     1904.89     2457.45    137.49 o 
  16   2  11        5.42      105.34     98.32 o 
  18   2  11       53.41      -45.22    146.13 o 
 -33   3  11      144.69       79.01     87.65 o 
 -31   3  11      129.34      140.32     77.72 o 
 -29   3  11      366.15      390.05     90.20 o 
 -27   3  11       40.48      -18.66     52.79 o 
 -25   3  11      468.39      414.05     59.10 o 
 -23   3  11      643.69      610.33     58.29 o 
 -21   3  11     2079.85     2170.78     81.29 o 
 -19   3  11       85.06       26.13     18.66 o 
 -17   3  11      640.54      602.37     36.74 o 
 -15   3  11        1.72       12.44     17.60 o 
 -13   3  11     2252.90     2628.11     59.26 o 
 -11   3  11      583.59      553.49     40.44 o 
  -9   3  11       34.84       30.22     14.93 o 
  -7   3  11     2855.10     3135.29     57.45 o 
  -5   3  11       66.86       45.32     14.93 o 
  -3   3  11       50.56       57.37     19.43 o 
  -1   3  11      173.50      109.12     34.21 o 
   1   3  11     1984.03     2237.39    164.85 o 
   3   3  11      113.55      144.64     27.19 o 
   5   3  11     1249.95     1500.28     72.48 o 
   7   3  11      385.67      312.07     52.75 o 
   9   3  11      161.12       91.76     50.62 o 
  11   3  11       23.39      -17.51     53.62 o 
  13   3  11      604.70      519.34    109.97 o 
  15   3  11      142.57      235.70     97.15 o 
  17   3  11      119.88      -46.37    139.97 o 
 -32   4  11        2.61      -32.49     97.15 o 
 -30   4  11      164.42      154.49     93.31 o 
 -28   4  11      101.23       44.98     56.68 o 
 -26   4  11       86.21      -11.26     46.03 o 
 -24   4  11     1003.69      935.62     76.89 o 
 -22   4  11     1626.74     1747.39     85.69 o 
 -20   4  11      754.99      858.29     90.20 o 
 -18   4  11      306.32      281.77     40.25 o 
 -16   4  11     1030.17     1142.07     49.77 o 
 -14   4  11        3.95       21.49     37.33 o 
 -12   4  11      866.77      971.50     37.20 o 
 -10   4  11      447.08      390.14     49.77 o 
  -8   4  11     1099.58     1013.66     52.88 o 
  -6   4  11      122.30       97.62     28.34 o 
  -4   4  11      161.23      118.83     40.44 o 
  -2   4  11      190.30      174.19     30.79 o 
   0   4  11     2849.69     3182.14     83.23 o 
   2   4  11      219.76      170.49     38.86 o 
   4   4  11       13.02       70.92     65.32 o 
   6   4  11       20.99      -26.13     43.33 o 
   8   4  11        4.47       -9.23     65.56 o 
  10   4  11        0.17       74.85     90.20 o 
  12   4  11      440.59      418.63    123.47 o 
  14   4  11       39.45       95.89     89.45 o 
  16   4  11      569.52      459.90    189.74 o 
 -29   5  11      102.42      190.13    276.83 o 
 -27   5  11      248.16      274.52     65.56 o 
 -25   5  11       75.39       47.16     68.08 o 
 -23   5  11      179.62      224.64     59.26 o 
 -21   5  11      881.30      708.84     68.08 o 
 -19   5  11     3174.36     3765.37    114.12 o 
 -17   5  11      679.36      871.52     59.72 o 
 -15   5  11      546.50      700.37     52.24 o 
 -13   5  11     1250.73     1268.71     65.98 o 
 -11   5  11        9.86      -14.83     28.34 o 
  -9   5  11        9.11       -0.96     31.10 o 
  -7   5  11      331.14      286.79     99.53 o 
  -5   5  11      144.65       98.80     37.20 o 
  -3   5  11        2.81       28.23     26.38 o 
  -1   5  11     1480.06     1569.83    161.74 o 
   1   5  11      855.43      838.58     96.42 o 
   3   5  11      228.13      173.78     49.31 o 
   5   5  11        3.24       11.33     57.45 o 
   7   5  11      245.79       81.32     61.11 o 
   9   5  11      832.57      678.97    186.63 o 
  11   5  11      427.45      542.68    133.75 o 
  13   5  11        7.57     -110.57    126.23 o 
 -26   6  11      448.41      440.29    161.74 o 
 -24   6  11      130.14      174.19     70.38 o 
 -22   6  11      173.34      132.30    115.09 o 
 -20   6  11      180.93       97.79     53.81 o 
 -18   6  11        7.41      121.68     54.85 o 
 -16   6  11        4.00       14.14     47.79 o 
 -14   6  11      799.44      738.15     83.98 o 
 -12   6  11       75.07       65.48     41.62 o 
 -10   6  11      132.07       61.55     43.55 o 
  -8   6  11     2231.26     2763.99     98.32 o 
  -6   6  11     5354.64     6444.47    175.79 o 
  -4   6  11      772.64      832.03     99.53 o 
  -2   6  11       51.39       74.35     46.03 o 
   0   6  11      220.47      211.99     56.68 o 
   2   6  11     1035.40     1328.28    102.74 o 
   4   6  11     1366.94     1644.41    174.19 o 
   6   6  11      346.69      335.01    112.78 o 
   8   6  11      823.09      907.85    167.96 o 
  10   6  11      979.00      991.61    214.62 o 
 -21   7  11       42.84       31.78     81.29 o 
 -19   7  11       19.03      -68.75     68.75 o 
 -17   7  11       39.34       87.85     67.81 o 
 -15   7  11       16.12       25.51     64.24 o 
 -13   7  11       22.25       96.65     61.11 o 
 -11   7  11       51.73       47.41     60.99 o 
  -9   7  11      212.22      161.74     63.12 o 
  -7   7  11      529.31      445.98    205.29 o 
  -5   7  11       29.40      -22.74     63.67 o 
  -3   7  11       65.78      -23.96     59.26 o 
  -1   7  11       27.79       -2.49     65.54 o 
   1   7  11       67.82      -75.93     85.69 o 
   3   7  11      323.44      354.59    124.42 o 
   5   7  11        0.01      -15.01    137.26 o 
 -14   8  11        0.14      -90.87     90.87 o 
 -12   8  11       72.33       37.33     96.77 o 
 -10   8  11      158.90       32.14     75.93 o 
  -8   8  11      336.39      312.49     90.87 o 
  -6   8  11      152.33      237.83    105.51 o 
  -4   8  11        2.08      -79.56    109.45 o 
 -36   0  12        0.47     -105.76    105.76 o 
 -34   0  12      394.71      373.25    105.76 o 
 -32   0  12       25.01      -31.10     80.87 o 
 -30   0  12      417.28      354.59     93.31 o 
 -28   0  12       32.39       74.65     49.77 o 
 -26   0  12      560.97      373.25     62.21 o 
 -24   0  12     1045.33     1318.83     74.65 o 
 -22   0  12     6729.15     7745.03    205.29 o 
 -20   0  12      577.68      510.11     37.33 o 
 -18   0  12      154.95      124.42     12.44 o 
 -16   0  12     1959.93     2239.53     93.31 o 
 -14   0  12     5334.29     5617.48    143.08 o 
 -12   0  12       67.65       80.87     31.10 o 
 -10   0  12     1588.41     1984.47     49.77 o 
  -8   0  12       99.38       49.77     18.66 o 
  -6   0  12     4673.81     5057.60     99.53 o 
  -4   0  12       24.66       12.44     18.66 o 
  -2   0  12     2607.94     2755.86     87.09 o 
   0   0  12     1370.89     1194.41     55.99 o 
   2   0  12      217.23      155.52     31.10 o 
   4   0  12     9478.63    11651.76    255.06 o 
   6   0  12    14030.10    16703.14    553.66 o 
   8   0  12      446.62      335.93     87.09 o 
  10   0  12       29.03        0.00     80.87 o 
  12   0  12       80.84      236.39    111.98 o 
  14   0  12        0.00        6.22     99.53 o 
  16   0  12      160.41      367.03    118.20 o 
  18   0  12       51.97      -62.21    118.20 o 
 -35   1  12      333.73      333.54     85.02 o 
 -33   1  12       26.74      -30.44     61.11 o 
 -31   1  12        2.39       21.77     48.39 o 
 -29   1  12      145.14       62.86     41.62 o 
 -27   1  12       15.41      -13.27     32.77 o 
 -25   1  12     1308.56     1233.23     55.18 o 
 -23   1  12      213.18      124.76     26.38 o 
 -21   1  12      969.83      973.18     68.43 o 
 -19   1  12     3473.34     3746.67     74.65 o 
 -17   1  12        8.30        9.33     13.20 o 
 -15   1  12     2291.34     2662.43     53.81 o 
 -13   1  12        3.80        6.22     11.13 o 
 -11   1  12     3293.76     3633.74     62.77 o 
  -9   1  12      577.58      551.13     23.90 o 
  -7   1  12      709.36      797.44     23.90 o 
  -5   1  12     5759.23     6301.08     98.90 o 
  -3   1  12     1119.70     1166.83     30.79 o 
  -1   1  12     1384.65     1394.29     90.20 o 
   1   1  12      308.78      268.42     27.99 o 
   3   1  12      901.50      744.41     37.20 o 
   5   1  12     3683.37     4254.50    105.30 o 
   7   1  12       37.63        9.95     20.70 o 
   9   1  12        4.78       13.25     50.44 o 
  11   1  12      364.31      306.01     93.31 o 
  13   1  12       99.21      171.07     77.76 o 
  15   1  12       45.70      122.24     86.66 o 
  17   1  12       54.87      146.26    101.63 o 
 -34   2  12      617.33      605.97    101.63 o 
 -32   2  12       20.59      149.90     77.76 o 
 -30   2  12      308.27      191.02     93.31 o 
 -28   2  12       15.75        0.65     41.62 o 
 -26   2  12      765.29      543.75     68.43 o 
 -24   2  12      635.01      495.24     38.86 o 
 -22   2  12      180.96      123.85     26.38 o 
 -20   2  12    13185.84    16325.89    264.21 o 
 -18   2  12       21.58       20.44     11.55 o 
 -16   2  12       42.85       44.20     27.99 o 
 -14   2  12     5726.59     6673.70    113.87 o 
 -12   2  12     4630.20     5630.10     88.51 o 
 -10   2  12        0.02        6.22     14.93 o 
  -8   2  12      944.76     1045.97     32.77 o 
  -6   2  12     2172.29     2314.72     52.24 o 
  -4   2  12      288.72      294.73     31.10 o 
  -2   2  12      565.77      474.91     25.31 o 
   0   2  12      244.87      254.14     20.70 o 
   2   2  12     2148.59     2269.67     68.08 o 
   4   2  12      485.29      447.12     59.10 o 
   6   2  12      464.29      407.68     43.99 o 
   8   2  12      536.01      445.74    108.87 o 
  10   2  12       74.88       95.84     66.74 o 
  12   2  12      668.63      777.36    118.20 o 
  14   2  12        8.06        2.29    155.52 o 
  16   2  12       13.17      -85.63     85.63 o 
 -33   3  12       69.49      -15.39     83.23 o 
 -31   3  12       56.56       36.94     69.97 o 
 -29   3  12      763.91      793.06     71.35 o 
 -27   3  12        7.10      -52.24     52.24 o 
 -25   3  12      854.83      735.97     96.42 o 
 -23   3  12     1780.03     1951.06    102.64 o 
 -21   3  12      119.60       60.24     40.25 o 
 -19   3  12     1209.13     1272.92     53.81 o 
 -17   3  12     1441.76     1622.70    102.65 o 
 -15   3  12      363.06      333.93     37.33 o 
 -13   3  12      742.42      729.99     62.21 o 
 -11   3  12      593.90      541.86     28.34 o 
  -9   3  12       45.24       67.03     12.44 o 
  -7   3  12      134.86      110.30     21.77 o 
  -5   3  12     3018.26     3386.28     74.39 o 
  -3   3  12      169.49      187.14     27.99 o 
  -1   3  12     1904.75     2158.24     63.67 o 
   1   3  12       45.89       32.88     14.93 o 
   3   3  12     3971.63     4503.31    192.85 o 
   5   3  12     1187.24     1170.81     71.54 o 
   7   3  12      331.28      175.68     53.81 o 
   9   3  12      231.09      211.51     65.32 o 
  11   3  12        0.00      -76.58    115.09 o 
  13   3  12      128.70      -15.90     97.15 o 
  15   3  12      391.05      393.20    127.34 o 
 -32   4  12       52.19      236.96    120.43 o 
 -30   4  12       36.38      -47.46     80.87 o 
 -28   4  12      419.23      366.57     79.17 o 
 -26   4  12      347.10      319.01     61.58 o 
 -24   4  12      331.00      248.30     58.29 o 
 -22   4  12       93.72       41.18     49.77 o 
 -20   4  12        0.05        1.83     37.20 o 
 -18   4  12     5655.73     6738.50    158.26 o 
 -16   4  12     1967.25     2100.06     87.09 o 
 -14   4  12      206.54      222.89     28.34 o 
 -12   4  12     1851.67     1929.44    102.65 o 
 -10   4  12      870.27      738.88     43.33 o 
  -8   4  12      261.75      196.31     29.86 o 
  -6   4  12      331.23      367.55     32.77 o 
  -4   4  12      339.23      317.52     62.21 o 
  -2   4  12     6673.60     8259.38    164.56 o 
   0   4  12      577.02      552.06     96.42 o 
   2   4  12      260.61      172.83     71.54 o 
   4   4  12       92.67       43.84     46.03 o 
   6   4  12       15.06      -16.89     62.21 o 
   8   4  12       16.99      -44.22     81.29 o 
  10   4  12      215.87      279.49     88.18 o 
  12   4  12      405.88      308.97    126.55 o 
  14   4  12       15.34       35.60    103.30 o 
 -29   5  12        3.14      -72.63     90.20 o 
 -27   5  12      141.80       71.15     69.97 o 
 -25   5  12       35.68      -54.84     59.26 o 
 -23   5  12        7.76       36.33     54.85 o 
 -21   5  12      488.49      478.15     71.69 o 
 -19   5  12      305.04      324.98     53.81 o 
 -17   5  12     4380.49     4980.43    134.46 o 
 -15   5  12     1035.15     1057.39     66.74 o 
 -13   5  12     1688.41     1675.36     93.31 o 
 -11   5  12     1058.23     1121.55    180.41 o 
  -9   5  12      332.56      293.45    118.20 o 
  -7   5  12      139.94      127.53     35.19 o 
  -5   5  12       40.94       15.55     30.79 o 
  -3   5  12      517.24      457.47     62.21 o 
  -1   5  12      317.87      285.00     68.43 o 
   1   5  12      268.53      216.09    139.97 o 
   3   5  12      875.35     1000.27     92.06 o 
   5   5  12       88.98      113.07     87.09 o 
   7   5  12      226.72      328.43    183.52 o 
   9   5  12      221.61      131.91     96.48 o 
  11   5  12      460.00      297.53    125.53 o 
 -26   6  12       82.49       65.68     93.89 o 
 -24   6  12      102.94      151.20     78.81 o 
 -22   6  12       75.64      152.61     96.42 o 
 -20   6  12      158.93      109.11     55.18 o 
 -18   6  12      151.58      139.19     52.24 o 
 -16   6  12       21.81       50.03     52.24 o 
 -14   6  12      117.09       25.36     55.99 o 
 -12   6  12      563.39      480.12     52.88 o 
 -10   6  12      545.20      517.44     50.62 o 
  -8   6  12      279.00      291.57     68.43 o 
  -6   6  12       70.56       23.25     49.77 o 
  -4   6  12      435.64      361.22     90.20 o 
  -2   6  12        1.51       18.66     52.24 o 
   0   6  12      379.29      438.07     68.75 o 
   2   6  12      114.25      158.63     78.81 o 
   4   6  12      591.79      608.86    100.89 o 
   6   6  12       17.80      -80.72     90.10 o 
   8   6  12       18.24     -116.59    116.59 o 
 -21   7  12      185.17      180.25     83.68 o 
 -19   7  12      238.63      129.26     77.72 o 
 -17   7  12      199.25      127.53     65.98 o 
 -15   7  12      202.39      162.25     74.39 o 
 -13   7  12      541.14      687.97    115.09 o 
 -11   7  12        1.04       21.88     60.99 o 
  -9   7  12      298.27      315.78     79.17 o 
  -7   7  12      131.03        6.62     68.08 o 
  -5   7  12       39.57       21.77     59.10 o 
  -3   7  12       10.57      -65.54     65.54 o 
  -1   7  12       24.66       74.65     80.50 o 
   1   7  12      210.50      289.92    103.18 o 
   3   7  12      204.91       -4.46    113.55 o 
 -10   8  12        6.20      -27.15    111.98 o 
  -8   8  12      493.79      518.87    189.74 o 
 -35   1  13      182.82      178.27     76.14 o 
 -33   1  13      457.10      551.96     67.23 o 
 -31   1  13      476.65      547.86     69.97 o 
 -29   1  13       44.81       23.53     50.44 o 
 -27   1  13       22.09       21.77     39.59 o 
 -25   1  13     4461.10     4975.72    138.51 o 
 -23   1  13        7.28       -7.92     27.99 o 
 -21   1  13        3.61        1.04      6.10 o 
 -19   1  13       31.54       -1.56     18.66 o 
 -17   1  13     1836.74     2125.90     50.44 o 
 -15   1  13       75.99       74.01     31.10 o 
 -13   1  13     2175.96     2267.73     64.24 o 
 -11   1  13      751.87      768.56     90.20 o 
  -9   1  13       59.67       62.21     13.20 o 
  -7   1  13     3246.20     3646.85     63.67 o 
  -5   1  13     5191.71     5670.52     92.67 o 
  -3   1  13       26.72       15.55     13.20 o 
  -1   1  13      654.13      644.00     71.54 o 
   1   1  13      400.38      419.58     90.20 o 
   3   1  13     3719.62     4138.17    100.89 o 
   5   1  13      107.09       65.84     34.21 o 
   7   1  13      202.85      205.65     50.44 o 
   9   1  13      226.99      189.15     80.87 o 
  11   1  13       47.45      -24.28     65.56 o 
  13   1  13       69.82      120.33     76.89 o 
  15   1  13      170.74      108.29    102.42 o 
 -34   2  13      136.08      119.40     68.08 o 
 -32   2  13      632.59      767.10     93.89 o 
 -30   2  13       91.75       64.95     80.87 o 
 -28   2  13      424.37      368.42     52.79 o 
 -26   2  13        0.42       22.59     43.55 o 
 -24   2  13     2258.44     2391.91     85.02 o 
 -22   2  13     3447.28     4074.77    101.63 o 
 -20   2  13     1427.52     1569.61     55.99 o 
 -18   2  13     1249.68     1434.81     46.03 o 
 -16   2  13      128.83      167.87     46.66 o 
 -14   2  13      642.51      674.77     52.88 o 
 -12   2  13      295.71      289.66     18.66 o 
 -10   2  13        6.87       -9.33     13.20 o 
  -8   2  13        0.11        1.78     14.93 o 
  -6   2  13        0.13       21.77     16.00 o 
  -4   2  13      157.99      138.04     31.10 o 
  -2   2  13      249.88      275.36     40.44 o 
   0   2  13     1879.47     1855.55    115.09 o 
   2   2  13       84.43       78.04     23.90 o 
   4   2  13        0.40      -18.66     37.33 o 
   6   2  13       64.39       56.28     42.38 o 
   8   2  13       63.83       76.57     65.32 o 
  10   2  13      127.74       -8.94     68.75 o 
  12   2  13       55.92       95.09     74.65 o 
  14   2  13        1.54       43.23     83.68 o 
 -33   3  13      169.04      149.30    105.57 o 
 -31   3  13        0.35       59.60     68.08 o 
 -29   3  13      870.10      961.56    139.97 o 
 -27   3  13      111.57      114.46     54.85 o 
 -25   3  13        4.94        8.93     47.10 o 
 -23   3  13      136.79       93.60     46.03 o 
 -21   3  13     1107.10      952.76     68.75 o 
 -19   3  13       55.85        0.00     28.34 o 
 -17   3  13      246.86      212.49     34.21 o 
 -15   3  13      193.19      134.64     46.66 o 
 -13   3  13      936.23      903.99     74.65 o 
 -11   3  13       35.17       15.90     24.88 o 
  -9   3  13     1449.46     1620.33     43.33 o 
  -7   3  13      142.39       67.86     27.99 o 
  -5   3  13      328.29      245.77     26.39 o 
  -3   3  13      479.92      426.35     52.88 o 
  -1   3  13     1637.32     1934.55     61.11 o 
   1   3  13     9907.12    11651.88    219.94 o 
   3   3  13      196.04      120.69     31.06 o 
   5   3  13     1159.70     1110.72     68.43 o 
   7   3  13        5.73       36.19     80.87 o 
   9   3  13        1.14       18.02     58.39 o 
  11   3  13      241.71      128.72     85.02 o 
  13   3  13       12.80      152.86    139.97 o 
 -32   4  13      480.76      619.00    109.97 o 
 -30   4  13      155.53      177.38     76.14 o 
 -28   4  13      409.52      357.60     99.53 o 
 -26   4  13       83.89       17.00     65.54 o 
 -24   4  13       12.72      -31.40     46.03 o 
 -22   4  13       86.96       -6.22     43.99 o 
 -20   4  13        4.33       24.07     49.31 o 
 -18   4  13     1981.51     1993.46     93.31 o 
 -16   4  13       92.19       44.50     28.34 o 
 -14   4  13     2557.71     2799.17     87.09 o 
 -12   4  13      479.08      426.62     80.87 o 
 -10   4  13      180.67      104.59     34.37 o 
  -8   4  13      137.97      147.06     29.86 o 
  -6   4  13       46.32       22.06     23.90 o 
  -4   4  13     1754.91     1684.37    108.87 o 
  -2   4  13      651.00      628.37     48.39 o 
   0   4  13       97.32       63.67     37.20 o 
   2   4  13     3091.85     3231.66    164.85 o 
   4   4  13     1682.02     1754.49     92.06 o 
   6   4  13       10.49       78.80     74.65 o 
   8   4  13       29.91       20.91     78.81 o 
  10   4  13      274.62      259.62    118.20 o 
  12   4  13       71.41     -121.06    121.06 o 
 -29   5  13        9.37      -56.43    139.97 o 
 -27   5  13      106.98       71.04     67.23 o 
 -25   5  13       25.48       17.97     58.29 o 
 -23   5  13       55.97       62.21     52.79 o 
 -21   5  13        3.05       65.32     77.76 o 
 -19   5  13       50.20       18.10     46.03 o 
 -17   5  13     2750.98     3267.26    111.61 o 
 -15   5  13      873.68      749.31     66.74 o 
 -13   5  13     2002.80     2110.46     85.69 o 
 -11   5  13        0.91      -30.69     32.77 o 
  -9   5  13      387.54      295.69     49.77 o 
  -7   5  13      392.69      387.01    105.76 o 
  -5   5  13      394.14      342.90     99.53 o 
  -3   5  13     1207.64     1223.32    139.97 o 
  -1   5  13       27.49       32.20     35.67 o 
   1   5  13       53.95        6.67     57.45 o 
   3   5  13      122.57      204.18     77.76 o 
   5   5  13        1.17       45.05     63.67 o 
   7   5  13       22.12       93.31     87.98 o 
   9   5  13       98.13      102.34    112.11 o 
 -26   6  13        1.76       21.35     81.29 o 
 -24   6  13       89.21       15.55    139.97 o 
 -22   6  13      296.67      265.67     74.65 o 
 -20   6  13      609.64      705.44     85.69 o 
 -18   6  13        0.18       31.10     52.79 o 
 -16   6  13        0.63      -48.73     50.62 o 
 -14   6  13       50.80       96.29     49.31 o 
 -12   6  13        0.45        2.07     46.03 o 
 -10   6  13      482.27      548.37     70.38 o 
  -8   6  13      562.12      557.74     90.20 o 
  -6   6  13      650.54      714.44    205.29 o 
  -4   6  13      363.62      477.68     68.43 o 
  -2   6  13      301.16      233.48     57.18 o 
   0   6  13      387.34      453.83     76.89 o 
   2   6  13        0.03      -39.89     71.35 o 
   4   6  13        3.18       58.34     79.17 o 
   6   6  13       54.14       54.54     94.50 o 
 -21   7  13        9.31       53.03    121.31 o 
 -19   7  13       67.57       12.96     78.81 o 
 -17   7  13      163.04       77.76    102.64 o 
 -15   7  13      350.69      288.27     74.78 o 
 -13   7  13      184.07      230.88     74.65 o 
 -11   7  13      416.56      449.95     81.71 o 
  -9   7  13        0.57        6.55     83.23 o 
  -7   7  13      440.68      318.93     71.69 o 
  -5   7  13        0.01        0.80     67.23 o 
  -3   7  13      797.62      681.32     94.50 o 
  -1   7  13       36.94       -6.49     94.19 o 
   1   7  13      188.61      202.18    101.17 o 
 -36   0  14      184.37      143.08    136.86 o 
 -34   0  14       19.64       49.77    111.98 o 
 -32   0  14       99.75      180.41     93.31 o 
 -30   0  14       70.02       31.10     55.99 o 
 -28   0  14      311.30      155.52     68.43 o 
 -26   0  14      245.41      180.41     68.43 o 
 -24   0  14     2224.23     2052.90    111.98 o 
 -22   0  14       52.61       24.88     43.55 o 
 -20   0  14     3180.54     3670.34    136.86 o 
 -18   0  14      525.22      541.22     43.55 o 
 -16   0  14        1.22       12.44     24.88 o 
 -14   0  14     1820.86     1928.48     87.09 o 
 -12   0  14    16776.21    18998.65    391.92 o 
 -10   0  14      516.93      447.91     31.10 o 
  -8   0  14     3850.51     4049.81    111.98 o 
  -6   0  14       40.77       55.99     24.88 o 
  -4   0  14     8279.32     9729.50    199.07 o 
  -2   0  14      501.16      410.58     43.55 o 
   0   0  14     1592.77     1841.39     74.65 o 
   2   0  14     7078.87     8317.35    242.62 o 
   4   0  14     3414.83     3589.46    167.96 o 
   6   0  14       23.75       37.33     49.77 o 
   8   0  14     2175.21     1928.48    180.41 o 
  10   0  14       94.31       37.33     93.31 o 
  12   0  14      150.53       37.33     93.31 o 
  14   0  14       79.17      105.76    111.98 o 
 -35   1  14      124.22       59.10    158.63 o 
 -33   1  14       49.43      137.75     61.11 o 
 -31   1  14        2.70      -50.44     50.44 o 
 -29   1  14     1169.93     1403.34    192.85 o 
 -27   1  14      612.32      660.94     66.74 o 
 -25   1  14     3977.82     4552.33    144.96 o 
 -23   1  14        5.13        7.35     23.90 o 
 -21   1  14      113.35       54.61     19.43 o 
 -19   1  14      628.32      658.73     32.77 o 
 -17   1  14      507.20      436.13     40.44 o 
 -15   1  14       28.14       14.52     16.69 o 
 -13   1  14      228.02      228.53     34.21 o 
 -11   1  14     1397.35     1513.24     37.20 o 
  -9   1  14       29.28       31.10     17.60 o 
  -7   1  14      516.23      501.20     23.90 o 
  -5   1  14      124.57       88.87     17.60 o 
  -3   1  14      141.07      107.22     17.60 o 
  -1   1  14       13.39        8.99     24.88 o 
   1   1  14       61.58       43.55     31.10 o 
   3   1  14     5721.58     6793.74    159.43 o 
   5   1  14        0.16      -35.67     35.67 o 
   7   1  14      783.44      823.56     90.20 o 
   9   1  14        5.81       40.88     59.72 o 
  11   1  14       72.63      153.00     77.10 o 
  13   1  14        7.25      -59.44     77.72 o 
  15   1  14      278.68      245.73    189.74 o 
 -34   2  14      162.83       72.58     78.81 o 
 -32   2  14      521.60      473.16     70.38 o 
 -30   2  14        0.02       43.98     63.67 o 
 -28   2  14        0.18      144.02     67.81 o 
 -26   2  14      943.22      863.80    205.29 o 
 -24   2  14       11.37       -8.48     21.61 o 
 -22   2  14      183.36      181.37     65.32 o 
 -20   2  14      636.64      712.18     35.67 o 
 -18   2  14     1872.68     2166.38     68.43 o 
 -16   2  14      351.45      390.19     26.38 o 
 -14   2  14      437.45      390.26     27.99 o 
 -12   2  14       54.95       40.44     13.20 o 
 -10   2  14        2.03       23.33     16.00 o 
  -8   2  14        0.42      -11.75     19.43 o 
  -6   2  14      146.29      120.48     23.90 o 
  -4   2  14       30.74       49.77     21.99 o 
  -2   2  14       30.99       39.81     20.70 o 
   0   2  14       47.42       18.66     26.39 o 
   2   2  14      171.33      164.01     62.21 o 
   4   2  14        1.83        2.90     43.55 o 
   6   2  14       40.19       49.77     48.39 o 
   8   2  14      108.69      130.64     87.09 o 
  10   2  14       60.89      150.55     76.89 o 
  12   2  14      399.90      298.19     95.43 o 
  14   2  14       79.55      -71.61     98.90 o 
 -33   3  14       20.48       42.59     83.68 o 
 -31   3  14      225.77      226.09     83.98 o 
 -29   3  14        8.19      -59.72     59.72 o 
 -27   3  14      167.57      129.18     68.76 o 
 -25   3  14       35.47       -1.89     50.44 o 
 -23   3  14       50.43       83.36     49.77 o 
 -21   3  14      363.97      326.96    105.76 o 
 -19   3  14      402.45      267.35     55.99 o 
 -17   3  14     2779.84     3047.63    130.64 o 
 -15   3  14      215.27      180.41     26.38 o 
 -13   3  14       83.22       59.38     31.10 o 
 -11   3  14      921.79     1021.91     50.44 o 
  -9   3  14     1463.59     1621.37     68.43 o 
  -7   3  14      265.90      225.07     28.34 o 
  -5   3  14      519.01      532.88     40.44 o 
  -3   3  14      114.78       84.22     37.33 o 
  -1   3  14      152.43       73.41     32.77 o 
   1   3  14     2336.81     2561.96    174.19 o 
   3   3  14      995.90      910.95     65.54 o 
   5   3  14       88.37       23.57     41.62 o 
   7   3  14       92.49       57.80     52.24 o 
   9   3  14      137.12      180.41    127.53 o 
  11   3  14      953.57     1120.40    133.75 o 
  13   3  14       41.06      -92.32    108.92 o 
 -32   4  14       80.15        3.35    130.64 o 
 -30   4  14      912.57     1043.10    146.19 o 
 -28   4  14       95.76       -8.80     65.32 o 
 -26   4  14        0.79       34.34     54.85 o 
 -24   4  14       90.07       67.68     54.85 o 
 -22   4  14        0.99      -36.76     46.03 o 
 -20   4  14      324.07      188.32     46.03 o 
 -18   4  14     3971.91     4470.45    130.93 o 
 -16   4  14     2289.82     2209.05     83.58 o 
 -14   4  14      377.87      303.27     39.59 o 
 -12   4  14        1.69       18.66     30.79 o 
 -10   4  14      357.71      338.47     37.20 o 
  -8   4  14      452.70      432.54     43.33 o 
  -6   4  14     2662.21     3210.89    242.62 o 
  -4   4  14      801.95      740.61     83.98 o 
  -2   4  14      578.91      477.57    105.76 o 
   0   4  14     1326.00     1285.75    146.19 o 
   2   4  14      168.33       16.17     43.33 o 
   4   4  14     1361.67     1402.82    108.87 o 
   6   4  14      661.63      530.64     86.30 o 
   8   4  14     1179.57     1180.19    236.39 o 
  10   4  14      189.40      131.33     98.90 o 
 -29   5  14      140.44       93.31     83.58 o 
 -27   5  14       14.35       -3.11     65.98 o 
 -25   5  14       96.74       63.99     59.72 o 
 -23   5  14      189.55      176.63     61.11 o 
 -21   5  14     1415.03     1674.29     94.50 o 
 -19   5  14      465.02      385.37     63.67 o 
 -17   5  14     1467.78     1471.73    130.64 o 
 -15   5  14     1357.81     1295.32    146.19 o 
 -13   5  14      520.46      438.66     52.79 o 
 -11   5  14      883.50     1037.95     62.77 o 
  -9   5  14        6.15       74.65     39.59 o 
  -7   5  14      501.06      522.85     48.39 o 
  -5   5  14      238.92      298.94     52.88 o 
  -3   5  14      920.76     1031.96    118.20 o 
  -1   5  14      802.67      754.30    199.07 o 
   1   5  14       72.86       59.32     61.11 o 
   3   5  14        0.41      -52.39     87.09 o 
   5   5  14       85.84       32.74     80.87 o 
   7   5  14       28.07       -6.55     80.50 o 
   9   5  14        5.70      -52.48    132.99 o 
 -26   6  14      433.93      636.92    100.03 o 
 -24   6  14        9.68       -9.83     68.08 o 
 -22   6  14      322.91      355.30    186.63 o 
 -20   6  14       12.44       92.31     67.23 o 
 -18   6  14      300.38      140.75     69.97 o 
 -16   6  14      587.82      439.08     83.98 o 
 -14   6  14       73.29       80.35     59.10 o 
 -12   6  14      562.43      375.41     65.54 o 
 -10   6  14       62.75       -8.96     54.85 o 
  -8   6  14        8.03      -11.70     71.54 o 
  -6   6  14        5.49      -24.34     59.10 o 
  -4   6  14       48.45      100.03     53.81 o 
  -2   6  14      297.02      303.46    105.76 o 
   0   6  14       31.39      -62.60    130.64 o 
   2   6  14        0.92       -7.86     78.16 o 
   4   6  14      183.23       86.97     99.86 o 
 -19   7  14       48.39       29.17    152.41 o 
 -17   7  14       27.21       37.33     89.58 o 
 -15   7  14       54.95      -61.84     74.39 o 
 -13   7  14       69.63       62.99    195.96 o 
 -11   7  14       10.00       30.43     71.11 o 
  -9   7  14       35.10       21.52     90.20 o 
  -7   7  14        0.39      -18.23     63.67 o 
  -5   7  14       65.41      104.85     90.10 o 
  -3   7  14      155.49      309.11     98.90 o 
  -1   7  14        0.80       28.07     75.99 o 
 -35   1  15      252.93      231.61     85.02 o 
 -33   1  15       11.09        7.11     76.89 o 
 -31   1  15       83.80       70.76     68.75 o 
 -29   1  15       94.09      163.46     63.67 o 
 -27   1  15      841.57      910.97    161.74 o 
 -25   1  15       34.86       53.28     46.66 o 
 -23   1  15       63.39       49.77     40.44 o 
 -21   1  15     8554.34    10270.32    211.01 o 
 -19   1  15      935.33     1005.15     39.59 o 
 -17   1  15     2801.16     3188.79     79.17 o 
 -15   1  15      158.36      117.87     22.74 o 
 -13   1  15     1296.00     1463.33     55.99 o 
 -11   1  15     2130.00     2310.57     56.68 o 
  -9   1  15       39.86       24.19     21.77 o 
  -7   1  15     2552.59     2999.79    115.09 o 
  -5   1  15       66.50       74.65     21.99 o 
  -3   1  15       14.12       24.37     25.31 o 
  -1   1  15      704.06      623.05     62.21 o 
   1   1  15      760.68      704.24     41.62 o 
   3   1  15       18.15       31.10     31.06 o 
   5   1  15      448.29      378.30     54.85 o 
   7   1  15     1101.28     1145.69    124.42 o 
   9   1  15      858.83      921.06     95.58 o 
  11   1  15       54.04       20.05     77.72 o 
  13   1  15        0.37      -12.44     94.19 o 
 -34   2  15       25.69      -81.29     81.29 o 
 -32   2  15      205.60      116.12     77.76 o 
 -30   2  15        0.17       16.00     59.72 o 
 -28   2  15      404.16      469.49     79.18 o 
 -26   2  15     1401.89     1352.32     94.50 o 
 -24   2  15     1446.21     1595.19     79.13 o 
 -22   2  15      163.51      159.67     29.86 o 
 -20   2  15     5793.39     6774.09    153.83 o 
 -18   2  15      169.07      155.52     21.61 o 
 -16   2  15     1013.83     1102.75     83.98 o 
 -14   2  15       70.40       48.52     24.88 o 
 -12   2  15     6682.74     8234.75    326.60 o 
 -10   2  15      413.91      402.22     55.99 o 
  -8   2  15       14.36      -17.28     19.43 o 
  -6   2  15     2163.88     2398.81     87.09 o 
  -4   2  15       66.25       87.57     28.34 o 
  -2   2  15      155.89      152.40     29.86 o 
   0   2  15       28.48       32.76     32.77 o 
   2   2  15      249.46      211.83     46.66 o 
   4   2  15        1.17       20.30     41.62 o 
   6   2  15      318.25      218.17     54.85 o 
   8   2  15        5.37       -1.24     72.47 o 
  10   2  15      113.98       73.37     73.24 o 
  12   2  15       81.86       40.01     96.48 o 
 -33   3  15       73.79       94.25     85.05 o 
 -31   3  15      129.17      149.81     80.58 o 
 -29   3  15       31.02       49.59     76.14 o 
 -27   3  15      188.02      218.10     71.35 o 
 -25   3  15       44.79      -39.63     62.21 o 
 -23   3  15      638.50      515.87     62.77 o 
 -21   3  15      165.10      123.85     62.21 o 
 -19   3  15       61.22      -10.05     28.34 o 
 -17   3  15     1226.68     1149.87     68.43 o 
 -15   3  15       15.14       20.36     23.90 o 
 -13   3  15     1087.73     1205.50     74.65 o 
 -11   3  15      319.50      332.29     25.31 o 
  -9   3  15      127.09      157.33     23.90 o 
  -7   3  15      311.85      348.19    102.64 o 
  -5   3  15       62.62       80.87     30.79 o 
  -3   3  15     1228.69     1358.69     63.67 o 
  -1   3  15        1.53      -27.22     34.37 o 
   1   3  15      149.17       44.20     41.62 o 
   3   3  15     1709.85     1875.27     87.65 o 
   5   3  15      326.15      282.38     56.68 o 
   7   3  15       12.04       74.10     73.24 o 
   9   3  15        1.78      106.81    103.30 o 
  11   3  15        2.21       33.75    103.30 o 
 -32   4  15        8.91       -7.18     79.13 o 
 -30   4  15      533.67      652.35     92.67 o 
 -28   4  15      263.42      243.65    105.76 o 
 -26   4  15       39.48       21.45     99.53 o 
 -24   4  15       33.99        8.93     49.31 o 
 -22   4  15      128.56      108.99     54.85 o 
 -20   4  15        0.90      -22.71     43.33 o 
 -18   4  15       21.66       51.94     38.34 o 
 -16   4  15      239.74      184.76     31.06 o 
 -14   4  15       26.70       74.65     37.33 o 
 -12   4  15        2.87      -25.77     29.86 o 
 -10   4  15      181.69      272.02     37.20 o 
  -8   4  15       53.40      -12.44     35.19 o 
  -6   4  15        0.45       18.66     35.19 o 
  -4   4  15       37.18       20.30     41.62 o 
  -2   4  15       80.98       76.83     43.33 o 
   0   4  15     1968.51     2410.04    112.10 o 
   2   4  15      667.12      670.85    111.98 o 
   4   4  15       82.38      112.81    136.86 o 
   6   4  15      181.17      103.27    174.19 o 
   8   4  15       29.64        3.11    105.57 o 
 -29   5  15     1470.38     1865.30    151.33 o 
 -27   5  15      287.43      275.63     85.02 o 
 -25   5  15      225.75      138.56     71.69 o 
 -23   5  15      578.60      625.90    202.18 o 
 -21   5  15      779.64      661.58     80.58 o 
 -19   5  15      370.17      357.14     68.75 o 
 -17   5  15       92.34       23.77     77.76 o 
 -15   5  15      721.61      890.47     66.74 o 
 -13   5  15       15.00      -29.13     46.03 o 
 -11   5  15      172.59       59.54     83.98 o 
  -9   5  15        0.01       -6.22     35.19 o 
  -7   5  15        3.62      -11.46     41.62 o 
  -5   5  15      785.98      797.24    149.30 o 
  -3   5  15      127.38      193.25     74.65 o 
  -1   5  15      613.42      634.08    155.52 o 
   1   5  15       15.79      -49.98     62.77 o 
   3   5  15      514.92      635.38    304.82 o 
   5   5  15       85.07       63.76     86.66 o 
   7   5  15       54.12       15.43    164.85 o 
 -26   6  15        8.61       31.10    118.20 o 
 -24   6  15        9.16       27.99    102.64 o 
 -22   6  15       35.36       55.99    136.86 o 
 -20   6  15       26.96        5.79     63.67 o 
 -18   6  15     1095.86     1206.65     96.77 o 
 -16   6  15       27.51      -17.06     90.20 o 
 -14   6  15      347.28      322.72     63.67 o 
 -12   6  15      695.84      760.79     79.18 o 
 -10   6  15       36.58       -1.66     80.87 o 
  -8   6  15      166.47      229.94     59.26 o 
  -6   6  15     2246.48     2847.20    205.29 o 
  -4   6  15      269.80      188.91     64.24 o 
  -2   6  15        0.00      -51.19     66.18 o 
   0   6  15       34.98       52.88     75.93 o 
   2   6  15       96.89      116.03    152.41 o 
 -19   7  15       17.98      -19.02     76.89 o 
 -17   7  15       45.59       -9.09     85.02 o 
 -15   7  15       48.41      172.79    192.85 o 
 -13   7  15        2.53       57.66     83.84 o 
 -11   7  15       23.33      -27.28     85.02 o 
  -9   7  15        0.04       16.70     92.72 o 
  -7   7  15     1087.99     1348.73    122.93 o 
  -5   7  15       94.50       57.68     95.58 o 
 -36   0  16     1342.47     1468.13    217.73 o 
 -34   0  16      657.19      721.63    192.85 o 
 -32   0  16      403.80      379.48    111.98 o 
 -30   0  16       64.37       68.43     68.43 o 
 -28   0  16      106.38       87.09     62.21 o 
 -26   0  16       61.28       31.10     55.99 o 
 -24   0  16      198.53      273.72     68.43 o 
 -22   0  16     4009.77     4802.54    155.52 o 
 -20   0  16       21.78        6.22     37.33 o 
 -18   0  16       54.12       49.77     37.33 o 
 -16   0  16      301.69      211.51     55.99 o 
 -14   0  16        0.10       18.66     43.55 o 
 -12   0  16        9.04       37.33     18.66 o 
 -10   0  16     2259.10     2339.06     87.09 o 
  -8   0  16       57.90       43.55     37.33 o 
  -6   0  16       21.54      -18.66     31.10 o 
  -4   0  16     5759.86     6426.20    186.63 o 
  -2   0  16     4287.52     5331.32    174.19 o 
   0   0  16      398.87      429.24     80.87 o 
   2   0  16       28.37       37.33     55.99 o 
   4   0  16        0.69       49.77     55.99 o 
   6   0  16     4430.11     5648.58    304.82 o 
   8   0  16      333.33      261.28     99.53 o 
  10   0  16       39.62      -93.31     93.31 o 
  12   0  16        0.24       -6.22    130.64 o 
 -35   1  16       11.07       41.37     86.66 o 
 -33   1  16        4.36       47.19     63.67 o 
 -31   1  16      217.95      157.71    164.85 o 
 -29   1  16       20.55        6.74     52.88 o 
 -27   1  16       26.21       45.24     62.21 o 
 -25   1  16        0.00       -2.72     34.37 o 
 -23   1  16      237.43      197.49     52.88 o 
 -21   1  16     3441.19     3931.86    101.24 o 
 -19   1  16    13505.84    16501.39    291.34 o 
 -17   1  16       25.84       22.81     16.69 o 
 -15   1  16      378.30      292.11     32.01 o 
 -13   1  16      149.36      128.39     26.38 o 
 -11   1  16        4.66        0.00     16.69 o 
  -9   1  16      201.47      242.11     25.31 o 
  -7   1  16        0.98      -13.01     27.99 o 
  -5   1  16     1310.67     1388.64     52.88 o 
  -3   1  16        1.37      -23.90     23.90 o 
  -1   1  16       87.72       35.41     28.34 o 
   1   1  16      157.03      105.76     30.79 o 
   3   1  16       38.10      -46.82     77.76 o 
   5   1  16     1539.34     1648.29     98.90 o 
   7   1  16      460.43      372.54     74.65 o 
   9   1  16      430.36      368.31    102.64 o 
  11   1  16       12.82      -55.35     83.68 o 
 -34   2  16      410.63      503.85    161.74 o 
 -32   2  16      291.20      316.85    192.85 o 
 -30   2  16       27.03      -59.49     69.97 o 
 -28   2  16       11.87       40.33     63.67 o 
 -26   2  16      447.24      301.76     83.98 o 
 -24   2  16     1026.87      934.95     87.09 o 
 -22   2  16      666.20      684.53     50.08 o 
 -20   2  16     1966.40     2370.93    108.87 o 
 -18   2  16     1886.19     2213.62     83.98 o 
 -16   2  16      347.16      387.52     27.82 o 
 -14   2  16      465.90      477.52     34.22 o 
 -12   2  16       48.63       49.77     21.99 o 
 -10   2  16      310.68      398.24     35.19 o 
  -8   2  16      132.42      102.64     30.79 o 
  -6   2  16      447.61      400.37     37.20 o 
  -4   2  16      779.38      711.58     59.10 o 
  -2   2  16      466.86      501.91    155.52 o 
   0   2  16      238.71      140.29     35.19 o 
   2   2  16      802.03      696.40     61.11 o 
   4   2  16      278.14      214.00     54.85 o 
   6   2  16        4.67       55.99     74.65 o 
   8   2  16       16.87      -71.11     71.11 o 
  10   2  16      164.39      -21.97    115.09 o 
 -33   3  16      214.36      141.63     92.67 o 
 -31   3  16      134.15      307.18     81.29 o 
 -29   3  16        2.55      -23.81     62.77 o 
 -27   3  16       68.32      159.55     74.39 o 
 -25   3  16     1072.95     1162.44     97.15 o 
 -23   3  16      528.75      473.03    149.30 o 
 -21   3  16        1.11       12.96     43.55 o 
 -19   3  16      229.31      127.87     38.86 o 
 -17   3  16      207.81       76.59     59.10 o 
 -15   3  16      769.46      845.64     44.79 o 
 -13   3  16      317.01      361.65     37.20 o 
 -11   3  16     2380.04     2757.03    167.96 o 
  -9   3  16      328.59      339.75     39.59 o 
  -7   3  16      518.47      525.21     68.43 o 
  -5   3  16      117.26       76.03     43.55 o 
  -3   3  16        0.00       48.52     32.77 o 
  -1   3  16     3906.97     4749.20    134.11 o 
   1   3  16      572.98      578.22     56.68 o 
   3   3  16      479.04      333.10     64.24 o 
   5   3  16       34.47       54.55     56.68 o 
   7   3  16        7.56      -55.42     95.58 o 
   9   3  16        0.69      -62.91    177.30 o 
 -32   4  16        0.75      -39.50     90.87 o 
 -30   4  16       49.25      -13.22     69.97 o 
 -28   4  16       97.89      122.72     71.69 o 
 -26   4  16      255.54      206.20     73.24 o 
 -24   4  16       28.36       14.10     71.54 o 
 -22   4  16       18.33       17.67     59.10 o 
 -20   4  16       61.43       79.91     68.43 o 
 -18   4  16        6.38       14.93     51.76 o 
 -16   4  16     3153.46     3586.29    419.91 o 
 -14   4  16      600.13      546.96     49.31 o 
 -12   4  16     1047.77      992.29     57.18 o 
 -10   4  16        0.00      -22.40     32.77 o 
  -8   4  16      144.29      111.98     37.20 o 
  -6   4  16       20.36       28.34     38.86 o 
  -4   4  16       24.03       43.55     39.59 o 
  -2   4  16       95.03       42.30     51.76 o 
   0   4  16      542.90      501.80    118.20 o 
   2   4  16       37.36       89.17     66.77 o 
   4   4  16     1228.74     1350.21    255.06 o 
   6   4  16      280.80      295.37    130.64 o 
   8   4  16       40.92       24.17    143.08 o 
 -29   5  16      128.62      134.93     91.13 o 
 -27   5  16       66.34      121.65     77.72 o 
 -25   5  16       69.00      114.60     83.23 o 
 -23   5  16      145.69       70.39     75.23 o 
 -21   5  16      215.14       54.54     64.24 o 
 -19   5  16        2.30       -3.83     55.18 o 
 -17   5  16      693.93      594.97     80.58 o 
 -15   5  16      106.80      101.45     56.68 o 
 -13   5  16        0.58      -46.03     62.11 o 
 -11   5  16     2288.57     2707.75     94.50 o 
  -9   5  16      644.06      612.35     74.65 o 
  -7   5  16       62.35        3.96     47.79 o 
  -5   5  16       85.39       41.85     87.09 o 
  -3   5  16       13.39      -58.60     65.56 o 
  -1   5  16        1.11      -43.55     59.72 o 
   1   5  16       71.00      121.22    102.64 o 
   3   5  16      402.36      530.67    101.63 o 
   5   5  16      545.54      502.05    122.56 o 
 -24   6  16        3.64      -64.90     96.48 o 
 -22   6  16        5.31       81.85     80.50 o 
 -20   6  16      287.60      286.16     74.78 o 
 -18   6  16     1140.81     1084.70    110.56 o 
 -16   6  16      474.06      344.69     85.05 o 
 -14   6  16     1256.34     1704.91    119.44 o 
 -12   6  16      103.96       90.02     71.54 o 
 -10   6  16      210.54      159.22     79.17 o 
  -8   6  16      225.82      195.03     71.54 o 
  -6   6  16       53.52       85.40     71.69 o 
  -4   6  16       37.72       55.62     71.35 o 
  -2   6  16       21.69      -53.91     78.81 o 
   0   6  16        9.33       78.80     81.71 o 
 -15   7  16       71.81       48.25    115.09 o 
 -13   7  16       76.15       -9.95     95.43 o 
 -11   7  16       56.57      130.64    101.17 o 
  -9   7  16      481.20      536.52    122.23 o 
 -35   1  17        2.82      -59.10     70.38 o 
 -33   1  17      609.74      663.07     88.18 o 
 -31   1  17      100.57      -15.08     72.48 o 
 -29   1  17       71.53       67.63    136.86 o 
 -27   1  17       72.16       24.88     65.32 o 
 -25   1  17      297.25      199.07     40.25 o 
 -23   1  17     4741.16     5875.50    279.94 o 
 -21   1  17      421.26      385.14     41.62 o 
 -19   1  17      790.77      693.55     65.32 o 
 -17   1  17      758.02      753.50     38.34 o 
 -15   1  17        1.19      -13.77     27.99 o 
 -13   1  17      777.02      782.24     32.01 o 
 -11   1  17      610.14      605.23     93.31 o 
  -9   1  17      211.54      164.82     26.38 o 
  -7   1  17      191.74      111.09     29.86 o 
  -5   1  17       15.35       18.18     34.21 o 
  -3   1  17        0.63      -10.78     32.77 o 
  -1   1  17      448.88      458.53     96.42 o 
   1   1  17       56.08       77.60     40.25 o 
   3   1  17      857.91      727.19     72.48 o 
   5   1  17      324.51      188.70     75.93 o 
   7   1  17      414.18      306.90     98.90 o 
   9   1  17      237.32      174.43     97.60 o 
 -34   2  17       50.80      -43.39     86.30 o 
 -32   2  17     1077.97     1311.38    121.06 o 
 -30   2  17      144.78      178.04     92.06 o 
 -28   2  17        1.81      -59.26     59.26 o 
 -26   2  17     1748.70     2021.22    123.17 o 
 -24   2  17     1799.29     2112.61    251.95 o 
 -22   2  17      229.78      183.80     47.79 o 
 -20   2  17      546.77      574.73     74.65 o 
 -18   2  17        3.04       -1.44     22.74 o 
 -16   2  17     1230.03     1403.90     66.18 o 
 -14   2  17       91.82       96.11     38.34 o 
 -12   2  17      156.85      116.35     37.33 o 
 -10   2  17      160.40      134.19     46.66 o 
  -8   2  17     1007.82     1028.30     57.18 o 
  -6   2  17      494.33      453.36     43.33 o 
  -4   2  17       14.16       46.66     35.19 o 
  -2   2  17        9.46       -8.55     34.37 o 
   0   2  17      608.04      616.15     87.09 o 
   2   2  17      820.65      843.54     78.81 o 
   4   2  17        3.46      -44.44     59.72 o 
   6   2  17      392.48      202.73     74.39 o 
   8   2  17       74.02      136.70     83.68 o 
 -33   3  17       66.06       62.75     93.31 o 
 -31   3  17       34.83       21.33     74.65 o 
 -29   3  17       39.76       -3.11     70.38 o 
 -27   3  17      321.26      251.77     78.81 o 
 -25   3  17       10.79      -44.38     80.87 o 
 -23   3  17       48.43       62.21     61.58 o 
 -21   3  17       32.31       60.22     54.85 o 
 -19   3  17      546.28      483.01     44.79 o 
 -17   3  17      113.21       92.00     41.62 o 
 -15   3  17     1089.73     1270.04     63.67 o 
 -13   3  17     1429.68     1539.09     63.67 o 
 -11   3  17        0.06        5.81     32.77 o 
  -9   3  17       67.35        4.15     32.77 o 
  -7   3  17      384.62      328.48     93.31 o 
  -5   3  17      119.16      118.20     41.62 o 
  -3   3  17     1261.72     1513.75     74.78 o 
  -1   3  17     2468.20     3164.16    115.02 o 
   1   3  17      169.44       96.42     52.24 o 
   3   3  17     1002.77     1024.07     93.89 o 
   5   3  17       45.35      -50.33    121.31 o 
   7   3  17      103.37       80.87    101.17 o 
 -30   4  17      110.67       40.69     80.58 o 
 -28   4  17      556.00      621.10    130.64 o 
 -26   4  17       48.16      -31.10     74.78 o 
 -24   4  17       36.42       96.61     74.39 o 
 -22   4  17      192.79      102.64     65.98 o 
 -20   4  17      101.71      109.19     55.05 o 
 -18   4  17     1451.20     1315.13     92.67 o 
 -16   4  17        1.63      -38.86     38.86 o 
 -14   4  17        0.69       45.18     40.25 o 
 -12   4  17     2563.68     2786.72    130.64 o 
 -10   4  17      278.38      216.84     43.99 o 
  -8   4  17      715.09      799.60    149.30 o 
  -6   4  17       83.29       62.75     49.31 o 
  -4   4  17      668.62      597.88     96.42 o 
  -2   4  17       95.62      100.42     59.72 o 
   0   4  17        1.38       -0.86     60.99 o 
   2   4  17     1666.02     1815.82    472.79 o 
   4   4  17      108.34       41.65     78.81 o 
   6   4  17       45.10       13.22    128.03 o 
 -27   5  17      331.61      331.26    102.64 o 
 -25   5  17        2.74      -14.57     83.98 o 
 -23   5  17      206.73      212.23     88.51 o 
 -21   5  17       27.90      -77.20     99.53 o 
 -19   5  17       26.62      -38.71     58.29 o 
 -17   5  17     1516.85     1330.30    104.51 o 
 -15   5  17        1.77      -16.91     66.74 o 
 -13   5  17      359.31      262.91     68.75 o 
 -11   5  17      184.61      176.22     77.76 o 
  -9   5  17       14.19       24.88     47.79 o 
  -7   5  17       34.71       58.88     59.10 o 
  -5   5  17      208.19      187.19     64.82 o 
  -3   5  17      339.92      284.73     81.71 o 
  -1   5  17      311.61      319.32    124.42 o 
   1   5  17      340.70      179.26    118.20 o 
   3   5  17       47.28       36.26     89.45 o 
 -24   6  17       45.88      187.69    102.74 o 
 -22   6  17      112.89       83.98    102.64 o 
 -20   6  17      515.02      405.26     89.45 o 
 -18   6  17      638.70      639.92     93.17 o 
 -16   6  17      178.47      167.96     80.50 o 
 -14   6  17        7.34       -2.07     75.93 o 
 -12   6  17       42.10        7.94     63.67 o 
 -10   6  17       29.06       65.08     85.69 o 
  -8   6  17       16.61       27.71     86.42 o 
  -6   6  17     2946.17     3616.38    165.91 o 
  -4   6  17       15.45      -22.34     94.10 o 
  -2   6  17      626.23      488.98    183.52 o 
 -34   0  18      139.75      298.60    186.63 o 
 -32   0  18       96.89       87.09    111.98 o 
 -30   0  18     1037.75     1337.50    149.30 o 
 -28   0  18     1514.63     1779.18    124.42 o 
 -26   0  18     1326.15     1660.98     99.53 o 
 -24   0  18      584.06      404.36     68.43 o 
 -22   0  18      478.08      454.13     62.21 o 
 -20   0  18     2613.07     3247.31    130.64 o 
 -18   0  18     3686.28     4248.88    143.08 o 
 -16   0  18     3450.36     3763.65    167.96 o 
 -14   0  18      529.99      622.09     37.33 o 
 -12   0  18      109.91       87.09     24.88 o 
 -10   0  18     1815.08     1916.04     87.09 o 
  -8   0  18     1762.56     2090.22     93.31 o 
  -6   0  18      209.60      130.64     49.77 o 
  -4   0  18     2722.89     2905.16    130.64 o 
  -2   0  18      354.01      354.59     68.43 o 
   0   0  18      616.74      510.11     93.31 o 
   2   0  18      553.93      385.70    118.20 o 
   4   0  18     4118.20     5362.42    273.72 o 
   6   0  18     1228.77     1237.96    149.30 o 
   8   0  18      490.04      317.27    111.98 o 
 -35   1  18        0.22       84.80     83.23 o 
 -33   1  18       82.79      158.63    158.63 o 
 -31   1  18      159.24      177.77     72.48 o 
 -29   1  18      100.20       64.88     76.89 o 
 -27   1  18       15.35      -11.98     53.62 o 
 -25   1  18     1548.21     1641.96     76.14 o 
 -23   1  18       64.59       15.55     35.19 o 
 -21   1  18      865.44      924.64     54.85 o 
 -19   1  18       31.05       32.88     31.10 o 
 -17   1  18     1069.20     1024.08    155.52 o 
 -15   1  18        3.87       31.84     37.20 o 
 -13   1  18      992.65      921.93     62.21 o 
 -11   1  18     3578.13     4075.20    121.31 o 
  -9   1  18       86.00       18.66     43.55 o 
  -7   1  18        6.89      -29.86     29.86 o 
  -5   1  18      452.69      452.29     68.43 o 
  -3   1  18      501.05      432.84     93.31 o 
  -1   1  18      121.94      134.19     44.79 o 
   1   1  18       12.06       -4.98     53.81 o 
   3   1  18     1250.35     1398.24     98.32 o 
   5   1  18      973.26      905.50    199.07 o 
   7   1  18       98.54      140.20     88.18 o 
 -34   2  18       55.62       47.08     94.10 o 
 -32   2  18        0.93      -26.44     78.81 o 
 -30   2  18      388.50      369.10     85.02 o 
 -28   2  18       36.93        6.22     70.38 o 
 -26   2  18       63.96      116.25     68.75 o 
 -24   2  18     2151.35     2394.79    127.05 o 
 -22   2  18        0.40      -36.44     46.03 o 
 -20   2  18      499.70      516.64     57.18 o 
 -18   2  18       29.85       30.86     40.59 o 
 -16   2  18       17.68        0.00     33.38 o 
 -14   2  18      552.72      480.05    115.09 o 
 -12   2  18      247.68      315.33     90.20 o 
 -10   2  18       20.05        0.00     30.79 o 
  -8   2  18       65.09       34.21     52.88 o 
  -6   2  18       39.12       -6.22     52.88 o 
  -4   2  18        0.72      -34.21     39.59 o 
  -2   2  18       98.76       43.55     39.59 o 
   0   2  18      513.31      473.12     65.98 o 
   2   2  18       56.93       61.14     63.67 o 
   4   2  18     1505.57     1822.73    112.11 o 
   6   2  18      352.32      305.98     94.50 o 
 -33   3  18      554.68      628.93    126.17 o 
 -31   3  18        0.33       30.75     76.89 o 
 -29   3  18      107.27      155.52     93.31 o 
 -27   3  18       14.72       37.68     76.14 o 
 -25   3  18      102.42      125.17     72.48 o 
 -23   3  18      378.80      313.74    111.98 o 
 -21   3  18       46.45       54.06     63.67 o 
 -19   3  18      595.04      620.50    152.41 o 
 -17   3  18      703.61      631.49     67.23 o 
 -15   3  18      853.79      809.48     57.18 o 
 -13   3  18      225.57      106.23     52.75 o 
 -11   3  18      183.72      234.38     39.59 o 
  -9   3  18       42.87       42.45     37.20 o 
  -7   3  18        1.27      -41.62     41.62 o 
  -5   3  18     1322.92     1397.18    149.30 o 
  -3   3  18       78.64      119.49     52.24 o 
  -1   3  18      329.66      350.11     80.87 o 
   1   3  18     1582.96     1778.91    120.91 o 
   3   3  18      154.99      147.04     71.69 o 
   5   3  18        3.78       55.14     92.07 o 
 -30   4  18      279.32      352.59    167.96 o 
 -28   4  18        0.43       27.99     87.45 o 
 -26   4  18      554.35      627.06    186.63 o 
 -24   4  18       49.35        7.83     68.08 o 
 -22   4  18       40.40       71.44     68.08 o 
 -20   4  18       70.72      191.96     74.65 o 
 -18   4  18      515.88      435.54     76.14 o 
 -16   4  18     2180.11     2529.55    114.12 o 
 -14   4  18     1592.77     1490.55    195.96 o 
 -12   4  18      115.27      137.64     52.24 o 
 -10   4  18       33.13       62.77     47.79 o 
  -8   4  18        1.00       32.73     50.44 o 
  -6   4  18      262.30      415.02    124.42 o 
  -4   4  18      328.66      421.43    155.52 o 
  -2   4  18      165.85      165.56     93.31 o 
   0   4  18       61.41       12.44     73.48 o 
   2   4  18      889.76      878.53    143.08 o 
   4   4  18        8.62      -52.88    108.87 o 
 -27   5  18       78.99        6.22     93.17 o 
 -25   5  18        0.76        6.22     83.23 o 
 -23   5  18      108.45        6.86     96.42 o 
 -21   5  18        0.36      -42.61     87.65 o 
 -19   5  18      182.57      191.84    127.53 o 
 -17   5  18      997.83     1010.29    103.12 o 
 -15   5  18      875.61      772.26     81.29 o 
 -13   5  18        0.01      -31.10     65.98 o 
 -11   5  18      315.27      258.35     58.29 o 
  -9   5  18       83.10      -22.68     59.96 o 
  -7   5  18       18.12      101.80     86.42 o 
  -5   5  18       33.75       90.98     80.53 o 
  -3   5  18       91.97       65.84     75.93 o 
  -1   5  18      191.23      104.45    108.87 o 
 -22   6  18       80.11      113.43    103.30 o 
 -20   6  18       84.84      208.91    171.07 o 
 -18   6  18      703.15      490.51    120.91 o 
 -16   6  18      706.35      652.17     98.62 o 
 -14   6  18        7.59       63.67     77.76 o 
 -12   6  18      129.85      118.68     93.31 o 
 -10   6  18      434.04      591.66    109.22 o 
  -8   6  18       93.94      153.75     92.06 o 
  -6   6  18       31.92       77.64     94.01 o 
 -35   1  19       87.05       17.66    108.87 o 
 -33   1  19       46.25       40.44     92.38 o 
 -31   1  19      118.99      198.06     79.17 o 
 -29   1  19       59.56      -10.59     99.53 o 
 -27   1  19       27.23       12.90    118.20 o 
 -25   1  19      558.26      592.63     57.18 o 
 -23   1  19      451.68      431.30     62.21 o 
 -21   1  19      199.28      185.74     74.65 o 
 -19   1  19     5115.59     6577.13    142.91 o 
 -17   1  19       97.32      102.04     62.21 o 
 -15   1  19       59.14       77.76     43.99 o 
 -13   1  19      277.61      190.48     43.99 o 
 -11   1  19       66.09       23.11     29.86 o 
  -9   1  19      191.54      124.42     35.19 o 
  -7   1  19      685.31      553.31     44.79 o 
  -5   1  19       57.90       68.43     49.77 o 
  -3   1  19       74.58       78.38     43.33 o 
  -1   1  19      387.27      329.78     63.67 o 
   1   1  19        7.75       44.93     59.26 o 
   3   1  19      470.13      331.05    152.41 o 
   5   1  19        0.82       50.91    106.10 o 
 -34   2  19      790.51     1412.59    208.40 o 
 -32   2  19        8.83      -77.48    135.61 o 
 -30   2  19       27.94       32.93     89.45 o 
 -28   2  19        5.19      -10.37     65.54 o 
 -26   2  19       71.13      113.30     72.48 o 
 -24   2  19      294.31      274.82     74.65 o 
 -22   2  19       73.72       66.27     49.31 o 
 -20   2  19     1976.61     2330.45    211.51 o 
 -18   2  19        0.43       -3.68     71.54 o 
 -16   2  19      510.76      481.50     62.77 o 
 -14   2  19       21.45       51.12     47.10 o 
 -12   2  19     1095.52     1161.69     99.53 o 
 -10   2  19       30.07       56.68     49.77 o 
  -8   2  19      452.01      438.06     71.54 o 
  -6   2  19       25.90       91.14     43.33 o 
  -4   2  19        0.13       31.10     48.39 o 
  -2   2  19      346.88      193.63     87.09 o 
   0   2  19      328.80      366.86    115.09 o 
   2   2  19      746.70      738.44     87.65 o 
   4   2  19      212.36      159.26     82.82 o 
 -31   3  19        9.67       22.72     94.19 o 
 -29   3  19       78.57      187.25     86.66 o 
 -27   3  19      177.09      124.42    102.64 o 
 -25   3  19      416.22      327.06     87.65 o 
 -23   3  19      491.01      507.73     96.48 o 
 -21   3  19      272.39      244.10    102.64 o 
 -19   3  19       10.68       44.09     50.44 o 
 -17   3  19      106.96      104.04     60.99 o 
 -15   3  19      294.37      240.78     54.38 o 
 -13   3  19       76.27       89.80     47.10 o 
 -11   3  19      696.29      571.84     74.65 o 
  -9   3  19      418.28      419.05     64.24 o 
  -7   3  19      260.54      305.68    108.87 o 
  -5   3  19       57.49       12.44     55.99 o 
  -3   3  19        4.32       74.91     52.24 o 
  -1   3  19       82.61       79.07     67.23 o 
   1   3  19        7.10       47.96     67.23 o 
   3   3  19      489.53      492.09     96.48 o 
 -30   4  19       70.67      -37.48     85.69 o 
 -28   4  19      716.17      950.60    152.41 o 
 -26   4  19      218.44      193.12    127.53 o 
 -24   4  19       89.61      -38.83     72.48 o 
 -22   4  19      546.34      605.94    109.71 o 
 -20   4  19        1.12       34.66     76.89 o 
 -18   4  19        0.20        8.92     64.24 o 
 -16   4  19      121.31       53.06     71.35 o 
 -14   4  19        0.00      -21.77     48.39 o 
 -12   4  19      388.30      397.13    118.20 o 
 -10   4  19       14.02       -3.48     53.81 o 
  -8   4  19      131.55       27.46     60.99 o 
  -6   4  19       36.39       -6.22     68.61 o 
  -4   4  19        3.72        3.46     58.29 o 
  -2   4  19       71.64       22.36     66.74 o 
   0   4  19      906.98      884.61    124.42 o 
 -25   5  19       28.67      -20.68     81.29 o 
 -23   5  19      109.42       15.21     98.90 o 
 -21   5  19       42.25      -38.17     81.29 o 
 -19   5  19        0.13       49.39     72.48 o 
 -17   5  19       80.18       80.87     86.66 o 
 -15   5  19      272.42      285.11     75.93 o 
 -13   5  19      686.13      762.26     97.15 o 
 -11   5  19        4.58      -12.82     90.20 o 
  -9   5  19      124.86      -20.74    143.08 o 
  -7   5  19        0.27      -70.78     79.37 o 
  -5   5  19      124.18       47.45     82.25 o 
  -3   5  19       58.18      -28.57     89.56 o 
 -18   6  19      467.99      563.37    120.91 o 
 -16   6  19      116.63       65.56     85.02 o 
 -14   6  19       29.86      203.80    100.03 o 
 -12   6  19       39.23       31.77    108.87 o 
 -10   6  19       28.15       72.25     96.48 o 
 -34   0  20       13.54       18.66    136.86 o 
 -32   0  20       26.97     -105.76    105.76 o 
 -30   0  20       18.79      -80.87     93.31 o 
 -28   0  20       72.60       24.88     87.09 o 
 -26   0  20      129.33      105.76     62.21 o 
 -24   0  20     1064.85     1101.10     99.53 o 
 -22   0  20      563.51      734.07     80.87 o 
 -20   0  20     6606.41     8572.41    261.28 o 
 -18   0  20     8583.92    10656.42    398.14 o 
 -16   0  20     1703.10     1804.06    143.08 o 
 -14   0  20      716.22      814.94     93.31 o 
 -12   0  20      562.68      590.99     74.65 o 
 -10   0  20      412.07      423.02     55.99 o 
  -8   0  20        0.01      -43.55     43.55 o 
  -6   0  20       25.23       12.44     55.99 o 
  -4   0  20      449.03      335.93     80.87 o 
  -2   0  20       19.70      -43.55     68.43 o 
   0   0  20      266.27       31.10     93.31 o 
   2   0  20       36.85       62.21    105.76 o 
   4   0  20      378.04      286.16    136.86 o 
 -33   1  20      723.25      679.31    134.46 o 
 -31   1  20       37.77      136.86    120.43 o 
 -29   1  20       20.92      -24.05     64.24 o 
 -27   1  20       26.23       84.22     52.88 o 
 -25   1  20      153.60      142.58     90.20 o 
 -23   1  20        1.13       27.99     46.66 o 
 -21   1  20     1741.32     1929.79     85.69 o 
 -19   1  20     1241.16     1413.64     68.43 o 
 -17   1  20     1054.23     1025.65     72.48 o 
 -15   1  20      146.33      169.06     47.79 o 
 -13   1  20        4.02      -45.98     50.44 o 
 -11   1  20      613.95      630.65     59.26 o 
  -9   1  20      407.51      278.62     43.33 o 
  -7   1  20        3.21      -38.86     38.86 o 
  -5   1  20       23.41       46.66     48.39 o 
  -3   1  20      998.95      911.90    127.53 o 
  -1   1  20      120.92       46.76     63.67 o 
   1   1  20        6.68       12.75     86.66 o 
   3   1  20        2.80       72.35    100.03 o 
 -32   2  20        2.01       23.36     99.53 o 
 -30   2  20      490.23      336.78     96.48 o 
 -28   2  20       17.14       82.69     90.10 o 
 -26   2  20       91.11      114.05     75.93 o 
 -24   2  20      462.41      392.68     77.76 o 
 -22   2  20      648.23      544.15     68.08 o 
 -20   2  20       46.28       44.68     55.99 o 
 -18   2  20     1064.96     1097.35     93.31 o 
 -16   2  20      604.09      699.33     74.65 o 
 -14   2  20      476.39      441.68     62.11 o 
 -12   2  20        6.85      -30.07     50.62 o 
 -10   2  20        1.06      -25.17     52.88 o 
  -8   2  20       14.26      -34.38     41.62 o 
  -6   2  20        2.01       18.66     43.99 o 
  -4   2  20       11.61      130.64     65.98 o 
  -2   2  20       18.26       15.55     61.58 o 
   0   2  20     1025.27     1237.65    102.74 o 
   2   2  20      564.92      640.94    117.79 o 
 -31   3  20      103.69       68.43     92.06 o 
 -29   3  20        4.06       71.92     90.10 o 
 -27   3  20        4.08       54.86     89.49 o 
 -25   3  20      457.21      326.03     78.81 o 
 -23   3  20      224.40      305.81     83.23 o 
 -21   3  20       79.76      108.60    146.19 o 
 -19   3  20      112.83       39.22     49.31 o 
 -17   3  20      466.54      270.52     77.76 o 
 -15   3  20      795.38      773.36    199.07 o 
 -13   3  20       60.63       27.65     58.29 o 
 -11   3  20      726.45      604.30    174.19 o 
  -9   3  20      118.63        9.33     50.62 o 
  -7   3  20      264.56      196.18     61.11 o 
  -5   3  20       25.03       66.87    171.07 o 
  -3   3  20        7.14       13.94     62.77 o 
  -1   3  20      336.17      256.33     85.69 o 
   1   3  20       27.26       75.54     76.14 o 
 -28   4  20      128.50      108.38    118.20 o 
 -26   4  20      437.60      490.49    174.19 o 
 -24   4  20      230.35      220.93     80.58 o 
 -22   4  20       23.65       87.85     72.48 o 
 -20   4  20       37.52       58.57     86.30 o 
 -18   4  20      375.92      203.85     85.69 o 
 -16   4  20       20.30       53.20     62.77 o 
 -14   4  20     1299.34     1359.40    164.85 o 
 -12   4  20      141.93      120.27     64.24 o 
 -10   4  20     1564.76     1663.86    113.87 o 
  -8   4  20        2.67        3.69     82.20 o 
  -6   4  20      465.81      393.34     92.72 o 
  -4   4  20      137.45      174.55    146.19 o 
  -2   4  20       96.93      -42.46    245.73 o 
 -25   5  20      276.06      301.36    171.07 o 
 -23   5  20        1.57      125.77     99.53 o 
 -21   5  20       60.89      131.42    103.12 o 
 -19   5  20        4.36       25.57     77.72 o 
 -17   5  20      186.14      150.74     81.71 o 
 -15   5  20        0.46      154.54    124.42 o 
 -13   5  20        1.29       57.77     74.65 o 
 -11   5  20        0.61      -46.86     88.45 o 
  -9   5  20      556.15      450.72    189.74 o 
  -7   5  20      556.81      521.24    311.05 o 
 -33   1  21       89.54      141.18    139.97 o 
 -31   1  21      845.15      745.58    122.93 o 
 -29   1  21       27.62        5.74     85.02 o 
 -27   1  21      357.68      365.34     73.48 o 
 -25   1  21      620.91      601.09     71.54 o 
 -23   1  21      788.40      747.43     68.75 o 
 -21   1  21     1742.18     1995.75    127.53 o 
 -19   1  21     1013.56      872.53     70.38 o 
 -17   1  21      129.82       13.94     63.67 o 
 -15   1  21      218.59      211.69     48.39 o 
 -13   1  21     1049.16      997.42     71.69 o 
 -11   1  21       17.39       14.70     47.79 o 
  -9   1  21      348.45      300.87     59.72 o 
  -7   1  21      334.88      303.32     63.67 o 
  -5   1  21       49.38       96.42     61.58 o 
  -3   1  21      168.61      189.45    111.98 o 
  -1   1  21      415.76      393.35    105.51 o 
   1   1  21      171.01       45.53     94.10 o 
 -32   2  21      215.89      161.74     97.15 o 
 -30   2  21      222.82      190.97     94.50 o 
 -28   2  21      392.98      550.47     99.53 o 
 -26   2  21        9.52      -87.09     87.09 o 
 -24   2  21      176.73      105.76     66.74 o 
 -22   2  21      104.79      111.23     54.85 o 
 -20   2  21      244.22      154.14     68.43 o 
 -18   2  21       24.29      -50.72     74.65 o 
 -16   2  21      204.29      164.74     59.26 o 
 -14   2  21      248.77      245.02     65.56 o 
 -12   2  21      221.31      205.49     63.12 o 
 -10   2  21      377.26      445.84    183.52 o 
  -8   2  21       10.55      -17.71     56.68 o 
  -6   2  21      416.93      309.47     74.39 o 
  -4   2  21        2.79       20.05     77.72 o 
  -2   2  21      592.79      569.39     96.77 o 
   0   2  21     1310.30     1453.16    125.30 o 
 -29   3  21       35.99       47.61    136.86 o 
 -27   3  21        3.48      -52.88     96.77 o 
 -25   3  21      169.17      186.97     78.81 o 
 -23   3  21      323.11      409.46    102.64 o 
 -21   3  21        1.10      -29.65     64.24 o 
 -19   3  21      250.94      213.07     70.40 o 
 -17   3  21       77.17       98.38     56.39 o 
 -15   3  21      907.65     1001.30    115.09 o 
 -13   3  21      238.15      219.74     63.12 o 
 -11   3  21      217.81      122.01     63.12 o 
  -9   3  21        6.02      -30.89     60.99 o 
  -7   3  21       17.78       20.64    130.64 o 
  -5   3  21       85.58       79.38     91.24 o 
  -3   3  21       72.01       31.52     98.32 o 
  -1   3  21       94.94       58.06    121.31 o 
 -28   4  21      343.23      559.88    149.30 o 
 -26   4  21       35.27      -55.19     85.69 o 
 -24   4  21      115.70      193.50    105.30 o 
 -22   4  21       20.18      -59.10     70.38 o 
 -20   4  21       33.38      -39.40     77.72 o 
 -18   4  21       32.51      -32.95     81.29 o 
 -16   4  21      138.59       43.55    155.52 o 
 -14   4  21       24.62      101.20     77.32 o 
 -12   4  21      777.20      752.88    223.95 o 
 -10   4  21      338.39      390.02     92.01 o 
  -8   4  21        0.02       61.46    130.64 o 
  -6   4  21        9.56      -35.87     84.49 o 
  -4   4  21        3.61       53.72    133.75 o 
 -21   5  21       51.85       98.67     94.50 o 
 -19   5  21       48.89       74.65     95.58 o 
 -17   5  21      606.02      418.91    118.20 o 
 -15   5  21        3.29       14.22     89.58 o 
 -13   5  21      603.95      838.81    214.62 o 
 -11   5  21      132.54       95.39    116.85 o 
 -32   0  22        1.61      143.08    155.52 o 
 -30   0  22        0.37       24.88     99.53 o 
 -28   0  22      100.84       93.31     99.53 o 
 -26   0  22        1.45      -80.87     80.87 o 
 -24   0  22      230.99      136.86     99.53 o 
 -22   0  22      798.78      846.04     87.09 o 
 -20   0  22     4144.67     5661.03    217.73 o 
 -18   0  22       53.75       74.65     93.31 o 
 -16   0  22     3150.95     3682.78    186.63 o 
 -14   0  22       49.76       49.77     74.65 o 
 -12   0  22      391.07      298.60     74.65 o 
 -10   0  22     1525.95     1542.79    155.52 o 
  -8   0  22      609.92      609.65    105.76 o 
  -6   0  22        1.68      -37.33    124.42 o 
  -4   0  22      221.70      186.63    118.20 o 
  -2   0  22      159.46       37.33    130.64 o 
 -31   1  22      396.35      357.70    105.57 o 
 -29   1  22       49.42       50.10    102.64 o 
 -27   1  22      293.27      192.12     65.54 o 
 -25   1  22       33.73       64.84     55.18 o 
 -23   1  22      397.77      399.55     74.65 o 
 -21   1  22     1068.61     1174.27     87.09 o 
 -19   1  22      165.75      179.60     65.56 o 
 -17   1  22      604.98      490.33     67.23 o 
 -15   1  22      531.93      414.61     70.11 o 
 -13   1  22        0.04        1.56     52.24 o 
 -11   1  22        2.30       46.78     54.85 o 
  -9   1  22      342.48      247.71     71.69 o 
  -7   1  22      510.02      550.86     96.42 o 
  -5   1  22      251.38      194.12     83.68 o 
  -3   1  22      167.54      170.63     89.58 o 
  -1   1  22      124.18      -49.51    107.17 o 
 -30   2  22       41.22      -67.19     87.09 o 
 -28   2  22      178.74      138.93     78.81 o 
 -26   2  22       74.59      -45.30     66.74 o 
 -24   2  22      970.93      921.17    108.92 o 
 -22   2  22      501.02      396.13     67.23 o 
 -20   2  22        0.09       61.01     63.12 o 
 -18   2  22      857.78     1025.72     97.15 o 
 -16   2  22       40.82       41.62     55.05 o 
 -14   2  22      457.72      446.73    118.20 o 
 -12   2  22      218.07      156.65     74.65 o 
 -10   2  22      595.49      515.27    111.98 o 
  -8   2  22        0.29       96.87     76.89 o 
  -6   2  22       38.68       21.85     89.45 o 
  -4   2  22        6.39       -0.34     79.17 o 
  -2   2  22       18.02       24.51    108.92 o 
 -29   3  22       33.67       50.13    110.56 o 
 -27   3  22       61.38        5.87     76.89 o 
 -25   3  22        2.75       42.51     75.93 o 
 -23   3  22     1266.56     1395.89    357.70 o 
 -21   3  22       55.50       -2.56     73.24 o 
 -19   3  22       50.80       50.87     74.39 o 
 -17   3  22      132.07      181.18     66.74 o 
 -15   3  22      332.01      293.22     77.72 o 
 -13   3  22     1394.81     1482.37    230.17 o 
 -11   3  22       48.15      -44.26    118.20 o 
  -9   3  22       38.78      155.18     87.09 o 
  -7   3  22       85.27      228.10    108.87 o 
  -5   3  22        3.38       42.56    133.75 o 
 -26   4  22        2.49       12.44    130.64 o 
 -24   4  22      161.41      144.01     87.65 o 
 -22   4  22       71.80      -11.70     91.13 o 
 -20   4  22      219.95      184.91     97.81 o 
 -18   4  22      217.58      364.23    239.50 o 
 -16   4  22      875.97     1033.42    127.05 o 
 -14   4  22     1101.36     1104.59    111.61 o 
 -12   4  22      108.08      149.30     82.82 o 
 -10   4  22       83.15      111.12     90.52 o 
  -8   4  22       49.93       31.10     96.02 o 
 -31   1  23       10.63       25.35    109.22 o 
 -29   1  23        5.60      -27.99    101.17 o 
 -27   1  23       30.92       57.90    113.36 o 
 -25   1  23       87.95      124.61     66.74 o 
 -23   1  23      169.79       54.14     59.26 o 
 -21   1  23      188.71      219.81     58.29 o 
 -19   1  23      239.74      200.07     68.08 o 
 -17   1  23       22.99       24.19     59.26 o 
 -15   1  23      553.83      525.83     65.98 o 
 -13   1  23      203.76      169.33     66.74 o 
 -11   1  23      109.56      156.34    139.97 o 
  -9   1  23        0.05        0.00    124.42 o 
  -7   1  23      339.04      171.15     92.67 o 
  -5   1  23        6.09       14.22     89.58 o 
 -30   2  23       17.31      -33.23     82.20 o 
 -28   2  23      109.74      -97.15     97.15 o 
 -26   2  23       52.20        4.67     87.65 o 
 -24   2  23        2.09      -64.88     90.20 o 
 -22   2  23       62.72       26.54     65.54 o 
 -20   2  23       12.93       37.86     74.65 o 
 -18   2  23      133.93       22.94     68.75 o 
 -16   2  23       47.19       30.74     65.54 o 
 -14   2  23      150.21       60.01     71.35 o 
 -12   2  23       18.20       31.80    202.18 o 
 -10   2  23       28.97      116.83    133.75 o 
  -8   2  23      569.07      561.01    128.85 o 
  -6   2  23      237.35      264.15    108.16 o 
 -27   3  23      671.73      573.29    171.07 o 
 -25   3  23       74.98      -73.10     86.66 o 
 -23   3  23        2.92      -60.36     80.58 o 
 -21   3  23      142.19      183.52     87.98 o 
 -19   3  23       21.11       40.22    124.42 o 
 -17   3  23      161.98      184.11     87.09 o 
 -15   3  23       27.31       25.22    105.76 o 
 -13   3  23       86.08       97.11     86.30 o 
 -11   3  23       87.40       20.13    149.30 o 
  -9   3  23        0.10     -109.19    110.10 o 
 -22   4  23      757.84      745.96    174.19 o 
 -20   4  23       35.91       25.97    100.89 o 
 -18   4  23       12.48       53.21    101.63 o 
 -16   4  23      252.77      215.70     96.84 o 
 -14   4  23      306.00      298.60    109.97 o 
 -30   0  24      253.72      360.81    174.19 o 
 -28   0  24     1036.43     1007.79    161.74 o 
 -26   0  24      136.33       24.88    105.76 o 
 -24   0  24      580.58      441.68    118.20 o 
 -22   0  24      227.22      -49.77    105.76 o 
 -20   0  24      734.00      646.97    105.76 o 
 -18   0  24      286.15      255.06    118.20 o 
 -16   0  24        1.01      174.19    111.98 o 
 -14   0  24       35.36       37.33    124.42 o 
 -12   0  24      151.12       37.33    111.98 o 
 -10   0  24      180.59      149.30    105.76 o 
  -8   0  24      314.35      242.62    143.08 o 
 -29   1  24      147.82       37.18     94.50 o 
 -27   1  24       11.83       37.33     97.15 o 
 -25   1  24        4.36       16.59     65.54 o 
 -23   1  24      369.95      179.31     74.39 o 
 -21   1  24      418.65      320.58     78.81 o 
 -19   1  24      273.96      215.90     74.39 o 
 -17   1  24     2101.48     2383.48    136.15 o 
 -15   1  24       89.22       61.43     64.01 o 
 -13   1  24       63.93       -9.10     80.83 o 
 -11   1  24      468.60      595.44    136.86 o 
  -9   1  24        1.77      -12.16     92.07 o 
  -7   1  24       21.80      -18.22     91.13 o 
 -28   2  24       92.56       42.22    103.30 o 
 -26   2  24      102.18       62.05     81.71 o 
 -24   2  24        1.28     -158.06    183.52 o 
 -22   2  24      118.78      251.95    109.97 o 
 -20   2  24      697.41      744.80    107.62 o 
 -18   2  24       43.19       50.88     75.99 o 
 -16   2  24      233.95      162.76     82.25 o 
 -14   2  24      668.55      729.69    103.18 o 
 -12   2  24        6.49       24.88     97.81 o 
 -10   2  24        5.23      -17.92     97.60 o 
 -23   3  24       19.22       57.80    104.48 o 
 -21   3  24      107.72      221.29    102.42 o 
 -19   3  24       90.34      219.38    116.51 o 
 -17   3  24       87.67       -5.29     80.18 o 
 -15   3  24      143.27      189.74     91.13 o 
 -13   3  24      373.82      392.92     96.02 o 
 -27   1  25       25.60      -62.21    174.19 o 
 -25   1  25      128.54       99.81     95.43 o 
 -23   1  25      325.81      180.41     83.58 o 
 -21   1  25      123.13       93.31     74.78 o 
 -19   1  25     4123.23     5761.08    219.81 o 
 -17   1  25       28.15       54.14    102.74 o 
 -15   1  25        1.19      -60.32    100.89 o 
 -13   1  25      398.92      238.62    186.63 o 
 -11   1  25      165.23      144.33    124.23 o 
 -24   2  25      669.98      585.90    120.43 o 
 -22   2  25       36.90      -63.76    111.98 o 
 -20   2  25     1117.66     1209.81    152.41 o 
 -18   2  25       65.25       81.76    104.51 o 
 -16   2  25      274.93      153.06     88.51 o 
 -14   2  25      333.89      227.19    108.92 o 
 -22   0  26      188.77       80.87    124.42 o 
 -20   0  26     1455.45     1816.51    192.85 o 
 -18   0  26        0.05      192.85    161.74 o 
                                                 
